# Supplementary material for: 1-(6-Methyl-3-phenyl-2-sulfanyl­idene-1,2,3,4-tetra­hydro­pyrimidin-5-yl)ethanone
Source: Acta Crystallogr Sect E Struct Rep Online. 2012 Jan 7;68(Pt 2):o276. doi: 10.1107/S1600536811055309 (PMC3274973; doi:10.1107/S1600536811055309)
Supplement: Supplementary file 2 [file e-68-0o276-Isup2.hkl]

# 
# h,k,l, Fc-squared, Fo-squared, sigma(Fo-squared) and status flag 
# 
data_I
_shelx_title ' B in Pna2(1)' 
_shelx_refln_list_code          4 
_shelx_F_calc_maximum      220.82 
_exptl_crystal_F_000       520.00 
_reflns_d_resolution_high  0.7483 
 
loop_ 
 _symmetry_equiv_pos_as_xyz 
 'x, y, z' 
 '-x, -y, z+1/2' 
 'x+1/2, -y+1/2, z' 
 '-x+1/2, y+1/2, z+1/2' 
 
_cell_length_a    24.3527 
_cell_length_b     7.2374 
_cell_length_c     7.0063 
_cell_angle_alpha  90.000 
_cell_angle_beta   90.000 
_cell_angle_gamma  90.000 
 
_shelx_F_squared_multiplier     1.000 
 
loop_ 
 _refln_index_h 
 _refln_index_k 
 _refln_index_l 
 _refln_F_squared_calc 
 _refln_F_squared_meas 
 _refln_F_squared_sigma 
 _refln_observed_status 
   2   0  -9       20.87       24.15      2.01 o 
   4   0  -9        1.31        4.02      1.51 o 
   6   0  -9       21.50       20.14      1.42 o 
   8   0  -9        2.67        0.60      0.84 o 
   0   1  -9        4.31        6.06      1.26 o 
   1   1  -9        5.50        8.66      0.75 o 
   2   1  -9       12.97       13.01      1.04 o 
   3   1  -9       10.45        9.89      1.11 o 
   4   1  -9       10.00       12.26      0.94 o 
   5   1  -9        0.09        0.86      0.73 o 
   6   1  -9        1.15        1.15      0.75 o 
   7   1  -9        1.95        1.84      0.87 o 
   8   1  -9        0.91        2.01      0.87 o 
   1   2  -9        0.87        1.01      0.45 o 
   2   2  -9        3.49        3.19      0.87 o 
   3   2  -9        1.32        1.87      0.73 o 
   4   2  -9        0.01        0.57      0.64 o 
   5   2  -9        1.97        1.15      0.75 o 
   0   0  -8      415.29      378.25      7.80 o 
   2   0  -8      138.28      133.36      3.55 o 
   4   0  -8        2.48        6.79      1.01 o 
   6   0  -8        3.05        2.01      0.71 o 
   8   0  -8       44.52       43.57      1.57 o 
  10   0  -8        9.34        6.38      1.07 o 
  12   0  -8        3.86        1.01      1.07 o 
  14   0  -8       10.11       11.88      2.52 o 
  16   0  -8        0.25        1.01      1.07 o 
   1   1  -8       45.71       45.52      1.27 o 
   2   1  -8        6.73        9.55      0.76 o 
   3   1  -8        0.50        1.48      0.53 o 
   4   1  -8        0.97        1.59      0.41 o 
   5   1  -8        3.93        2.41      0.83 o 
   6   1  -8        0.93        0.75      0.50 o 
   7   1  -8        0.12        0.25      0.50 o 
   8   1  -8        5.64        7.60      0.75 o 
   9   1  -8        4.76        3.99      0.66 o 
  10   1  -8       18.49       13.24      0.85 o 
  11   1  -8        3.49        4.08      0.75 o 
  12   1  -8        0.61        0.38      0.50 o 
  13   1  -8        6.02        6.25      0.75 o 
  14   1  -8        9.04        9.31      0.75 o 
  15   1  -8        1.76        1.13      0.75 o 
  16   1  -8        6.03        4.85      0.75 o 
   0   2  -8        6.52        0.75      0.75 o 
   1   2  -8        0.54        0.63      0.50 o 
   2   2  -8       10.14        9.72      0.75 o 
   3   2  -8        0.87        1.41      0.45 o 
   4   2  -8       13.18       13.97      0.67 o 
   5   2  -8        1.25        2.01      0.58 o 
   6   2  -8       12.02       14.92      0.94 o 
   7   2  -8        1.78        3.14      0.75 o 
   8   2  -8       31.80       36.88      1.23 o 
   9   2  -8       14.68       16.42      1.01 o 
  10   2  -8        0.88        1.76      0.75 o 
  11   2  -8        0.50        1.79      0.87 o 
  12   2  -8        1.92        4.46      0.75 o 
  13   2  -8        7.90        9.56      0.85 o 
  14   2  -8        6.95       11.12      0.92 o 
  15   2  -8        2.07        4.16      0.84 o 
   1   3  -8        0.49        0.87      0.54 o 
   2   3  -8        2.22        2.31      0.59 o 
   3   3  -8       28.44       32.72      1.01 o 
   4   3  -8       13.38       15.32      0.80 o 
   5   3  -8        2.30        4.85      1.07 o 
   6   3  -8       15.86       17.15      1.18 o 
   7   3  -8       28.30       27.88      2.54 o 
   8   3  -8       10.63        8.62      0.94 o 
   9   3  -8        8.17        9.75      1.14 o 
  10   3  -8        3.87        6.14      0.87 o 
  11   3  -8       11.29       14.28      1.16 o 
  12   3  -8        9.43        9.62      0.85 o 
  13   3  -8        6.24        6.44      0.75 o 
   0   4  -8        5.70        6.89      1.51 o 
   1   4  -8        0.80        0.96      0.58 o 
   2   4  -8        3.23        3.63      0.75 o 
   3   4  -8        0.65        1.46      0.54 o 
   4   4  -8        0.19        0.60      0.84 o 
   5   4  -8        5.72        6.30      1.07 o 
   6   4  -8        1.62        3.02      1.07 o 
   7   4  -8        1.22        2.52      1.07 o 
   8   4  -8        1.19        0.75      1.07 o 
   9   4  -8        5.64        7.45      0.93 o 
  10   4  -8        0.64        0.50      0.87 o 
   1   5  -8       15.31       21.39      1.42 o 
   2   0  -7      172.93      169.48      2.07 o 
   4   0  -7        2.54        7.57      0.58 o 
   6   0  -7       94.69       84.17      1.70 o 
   8   0  -7        1.22        3.06      0.71 o 
  10   0  -7        6.85        8.37      1.07 o 
  12   0  -7        1.14        1.26      0.71 o 
  14   0  -7        3.85        7.68      1.07 o 
  16   0  -7        0.43        4.63      1.07 o 
  18   0  -7        3.76        5.88      1.07 o 
  20   0  -7       31.18       29.65      1.76 o 
   0   1  -7       28.34       26.86      0.94 o 
   1   1  -7       26.76       29.00      0.70 o 
   2   1  -7       23.80       23.75      0.89 o 
   3   1  -7       56.04       48.35      0.86 o 
   4   1  -7       51.18       52.86      1.76 o 
   5   1  -7        0.60        1.17      0.41 o 
   6   1  -7        2.90        4.28      0.45 o 
   7   1  -7        4.12        5.00      0.43 o 
   8   1  -7        6.32        6.78      0.73 o 
   9   1  -7        5.41        6.93      0.66 o 
  10   1  -7       42.62       49.70      1.26 o 
  11   1  -7       24.91       24.48      1.89 o 
  12   1  -7       94.98       78.35      1.60 o 
  13   1  -7       14.82       14.23      0.80 o 
  14   1  -7        3.63        5.39      0.75 o 
  15   1  -7        2.46        4.04      0.66 o 
  16   1  -7        6.15        5.82      0.75 o 
  17   1  -7       10.91       13.91      1.23 o 
  18   1  -7       38.27       29.83      1.05 o 
  19   1  -7       57.10       52.63      1.52 o 
  20   1  -7       40.76       59.31      1.51 o 
  21   1  -7       46.81       48.60      1.51 o 
   1   2  -7       11.19       13.47      0.75 o 
   2   2  -7       60.05       60.44      1.07 o 
   3   2  -7        6.30        7.83      0.51 o 
   4   2  -7        2.36        4.76      0.52 o 
   5   2  -7       11.07       11.33      0.67 o 
   6   2  -7        8.51        9.61      0.52 o 
   7   2  -7        1.07        1.01      0.41 o 
   8   2  -7       22.72       17.42      0.75 o 
   9   2  -7        9.25        9.92      0.75 o 
  10   2  -7       12.25       14.85      0.87 o 
  11   2  -7       60.29       54.62      1.67 o 
  12   2  -7        3.62        4.97      0.75 o 
  13   2  -7       12.29       12.00      0.75 o 
  14   2  -7        8.35       13.36      0.85 o 
  15   2  -7        2.57        5.14      0.80 o 
  16   2  -7        4.50       10.69      0.85 o 
  17   2  -7        9.37        9.81      0.75 o 
  18   2  -7       26.47       21.76      1.05 o 
  19   2  -7       40.83       37.81      1.77 o 
  20   2  -7       20.61       16.44      1.05 o 
   0   3  -7        0.90        2.77      0.71 o 
   1   3  -7       24.17       27.16      0.92 o 
   2   3  -7        2.33        3.04      0.54 o 
   3   3  -7       11.03       11.72      0.75 o 
   4   3  -7        2.65        5.56      0.54 o 
   5   3  -7       58.49       58.65      1.12 o 
   6   3  -7        3.01        3.46      0.45 o 
   7   3  -7       17.27       17.33      0.80 o 
   8   3  -7        9.97        9.77      0.87 o 
   9   3  -7       11.87       15.65      0.92 o 
  10   3  -7        2.10        1.19      0.65 o 
  11   3  -7        0.76        3.65      0.75 o 
  12   3  -7        9.46        7.79      0.75 o 
  13   3  -7       30.40       34.77      1.18 o 
  14   3  -7        0.00        0.50      0.75 o 
  15   3  -7        6.96        6.79      0.75 o 
  16   3  -7        0.78        1.38      0.75 o 
  17   3  -7        2.24        1.26      0.75 o 
  18   3  -7        2.08       -0.61      0.66 o 
  19   3  -7        3.60        4.29      0.80 o 
   1   4  -7        1.61        1.88      0.54 o 
   2   4  -7        6.99        7.63      0.75 o 
   3   4  -7        1.77        1.23      0.54 o 
   4   4  -7        0.43        0.25      0.50 o 
   5   4  -7        1.92        4.25      0.54 o 
   6   4  -7        2.06        2.47      0.57 o 
   7   4  -7       56.27       52.42      4.28 o 
   8   4  -7        3.61        2.52      1.07 o 
   9   4  -7       15.63       14.29      2.01 o 
  10   4  -7        2.34        4.02      0.87 o 
  11   4  -7        4.17        5.49      0.75 o 
  12   4  -7       18.80       19.89      1.01 o 
  13   4  -7       16.69       17.78      1.01 o 
  14   4  -7       30.50       30.53      1.18 o 
  15   4  -7      141.60      136.89      2.26 o 
  16   4  -7        7.88       13.91      1.01 o 
   0   5  -7        4.50        7.19      1.07 o 
   1   5  -7       18.29       21.57      1.01 o 
   2   5  -7        0.67        0.91      0.59 o 
   3   5  -7        8.80       11.24      0.80 o 
   4   5  -7        3.43        3.89      0.66 o 
   5   5  -7       35.62       39.62      1.11 o 
   6   5  -7       41.74       35.61      1.11 o 
   7   5  -7       15.43       17.86      1.42 o 
   8   5  -7       12.28       12.74      2.26 o 
   9   5  -7        6.15        9.98      2.01 o 
  10   5  -7        0.26        0.50      1.26 o 
  11   5  -7        6.51        5.39      1.07 o 
  12   5  -7        1.38        1.01      0.87 o 
  13   5  -7        0.74        0.00      0.87 o 
   1   6  -7       28.28       27.90      1.05 o 
   2   6  -7       38.98       38.81      1.18 o 
   3   6  -7        4.53        5.59      0.75 o 
   4   6  -7       13.09       15.99      1.31 o 
   5   6  -7        1.18        1.40      0.66 o 
   6   6  -7        8.02       10.01      0.85 o 
   7   6  -7        8.96        7.66      1.21 o 
   0   0  -6     3027.00     2986.45     33.97 o 
   2   0  -6      326.28      335.11      3.78 o 
   4   0  -6       25.51       12.92      0.87 o 
   6   0  -6       37.87       36.86      1.33 o 
   8   0  -6      145.83      117.01      1.77 o 
  10   0  -6       23.80       20.45      1.26 o 
  12   0  -6       20.76        8.87      1.07 o 
  14   0  -6        5.82        4.90      0.75 o 
  16   0  -6       21.56       22.32      1.21 o 
  18   0  -6       18.09       27.18      1.42 o 
  20   0  -6        4.50        2.77      1.07 o 
  22   0  -6       42.91       39.40      2.52 o 
  24   0  -6        1.03        0.91      0.84 o 
   1   1  -6      142.40      133.87      1.99 o 
   2   1  -6        5.07        3.92      0.67 o 
   3   1  -6        1.90        2.57      0.60 o 
   4   1  -6       17.05       20.29      0.75 o 
   5   1  -6       26.14       24.22      0.53 o 
   6   1  -6       66.03       68.91      0.85 o 
   7   1  -6        1.97        4.28      0.45 o 
   8   1  -6       27.06       30.38      0.67 o 
   9   1  -6        4.43        7.90      0.46 o 
  10   1  -6      163.41      155.86      2.32 o 
  11   1  -6        2.61        2.92      0.50 o 
  12   1  -6       25.38       30.90      1.16 o 
  13   1  -6        5.63        7.60      0.75 o 
  14   1  -6       44.76       39.97      1.01 o 
  15   1  -6       14.61       16.75      0.85 o 
  16   1  -6       54.26       51.84      1.26 o 
  17   1  -6        1.02        2.72      0.59 o 
  18   1  -6        7.22        5.91      0.75 o 
  19   1  -6        3.62        3.14      0.75 o 
  20   1  -6       45.99       33.75      1.11 o 
  21   1  -6        2.35        1.90      0.66 o 
  22   1  -6       63.64       68.31      1.56 o 
  23   1  -6        6.02        6.48      0.75 o 
  24   1  -6       14.88       18.68      1.05 o 
   0   2  -6       35.22       35.25      1.31 o 
   1   2  -6       25.96       22.31      0.96 o 
   2   2  -6      157.69      136.08      1.36 o 
   3   2  -6        5.64        3.14      0.45 o 
   4   2  -6       78.84       84.17      1.42 o 
   5   2  -6        7.96        4.81      0.45 o 
   6   2  -6       81.25       90.22      1.20 o 
   7   2  -6        8.47        6.49      0.48 o 
   8   2  -6       70.72       68.53      0.94 o 
   9   2  -6      117.96      109.75      1.51 o 
  10   2  -6        4.68        1.89      0.50 o 
  11   2  -6        4.49        3.56      0.51 o 
  12   2  -6        5.90        4.88      0.59 o 
  13   2  -6       42.44       38.22      1.09 o 
  14   2  -6        6.72        8.51      0.75 o 
  15   2  -6        3.39        6.46      0.75 o 
  16   2  -6       93.39       99.39      1.76 o 
  17   2  -6      135.43      131.72      2.01 o 
  18   2  -6       14.09       10.23      0.75 o 
  19   2  -6       27.41       25.57      1.01 o 
  20   2  -6        3.23        5.34      0.75 o 
  21   2  -6        6.60        6.89      0.80 o 
  22   2  -6        8.49       12.37      1.01 o 
  23   2  -6        6.05        6.15      0.75 o 
  24   2  -6        0.26        0.00      0.66 o 
   1   3  -6        0.45        1.51      0.45 o 
   2   3  -6       32.20       34.35      0.79 o 
   3   3  -6      145.79      152.62      1.75 o 
   4   3  -6       13.07        9.49      0.55 o 
   5   3  -6       20.66       33.66      1.46 o 
   6   3  -6      108.74      112.13      1.43 o 
   7   3  -6      173.77      171.53      1.88 o 
   8   3  -6       32.56       33.52      0.79 o 
   9   3  -6       43.80       48.42      1.02 o 
  10   3  -6        0.68        2.52      0.50 o 
  11   3  -6       41.47       45.43      1.26 o 
  12   3  -6       63.99       69.84      1.43 o 
  13   3  -6       33.79       33.05      1.01 o 
  14   3  -6       66.59       62.76      1.31 o 
  15   3  -6        8.37        9.03      0.75 o 
  16   3  -6        0.38        1.45      0.66 o 
  17   3  -6        1.08        0.38      0.50 o 
  18   3  -6        3.14        1.16      0.65 o 
  19   3  -6        0.20        0.39      0.66 o 
  20   3  -6        0.56       -0.59      0.59 o 
  21   3  -6        1.45        1.01      0.66 o 
  22   3  -6        6.14        7.01      0.80 o 
   0   4  -6       47.28       52.39      2.52 o 
   1   4  -6       32.11       26.76      0.92 o 
   2   4  -6        1.75        0.88      0.50 o 
   3   4  -6        6.72        6.66      0.66 o 
   4   4  -6        1.63        1.29      0.48 o 
   5   4  -6       25.50       25.93      0.74 o 
   6   4  -6        1.81        3.28      0.45 o 
   7   4  -6       22.14       17.88      0.74 o 
   8   4  -6       27.83       28.32      0.79 o 
   9   4  -6       38.17       34.48      0.90 o 
  10   4  -6        0.53        2.01      0.64 o 
  11   4  -6        6.36        7.59      0.87 o 
  12   4  -6       15.92       17.38      1.01 o 
  13   4  -6      107.85      100.52      1.76 o 
  14   4  -6        5.00        5.69      0.80 o 
  15   4  -6       17.48       20.19      1.01 o 
  16   4  -6        4.45        8.14      0.75 o 
  17   4  -6       39.22       45.33      1.26 o 
  18   4  -6        1.43        3.02      0.75 o 
  19   4  -6        0.64        2.64      0.75 o 
  20   4  -6        1.06        1.89      0.75 o 
  21   4  -6       48.60       47.44      1.63 o 
   1   5  -6       91.05       93.20      1.74 o 
   2   5  -6        1.24        5.03      0.73 o 
   3   5  -6       71.64       77.59      1.51 o 
   4   5  -6       80.07       89.49      1.56 o 
   5   5  -6      124.08      127.04      1.87 o 
   6   5  -6       20.31       23.92      1.01 o 
   7   5  -6        0.59        1.19      0.54 o 
   8   5  -6        4.62        5.41      0.55 o 
   9   5  -6        0.62        0.91      0.56 o 
  10   5  -6        4.40        3.35      0.87 o 
  11   5  -6       20.13       25.70      1.91 o 
  12   5  -6       16.48       14.04      1.16 o 
  13   5  -6        8.80        8.43      0.87 o 
  14   5  -6       10.08       12.44      0.92 o 
  15   5  -6        2.18        1.89      0.75 o 
  16   5  -6       10.11       10.20      0.92 o 
  17   5  -6       35.56       36.15      1.26 o 
  18   5  -6       15.30       17.21      1.05 o 
   0   6  -6        3.41        3.27      1.26 o 
   1   6  -6       12.39       13.23      0.80 o 
   2   6  -6       20.98       18.46      1.01 o 
   3   6  -6       25.24       28.98      1.05 o 
   4   6  -6      160.93      159.70      2.26 o 
   5   6  -6        0.23        4.02      0.75 o 
   6   6  -6      138.78      128.43      2.01 o 
   7   6  -6        8.23        5.23      0.75 o 
   8   6  -6        4.05        3.84      0.66 o 
   9   6  -6       11.85       14.53      0.85 o 
  10   6  -6       18.62       21.46      1.57 o 
  11   6  -6        8.86       13.84      1.42 o 
  12   6  -6       13.41       15.74      1.51 o 
  13   6  -6        4.27        3.74      0.87 o 
  14   6  -6        3.83        3.74      0.87 o 
   1   7  -6       13.54       12.11      1.01 o 
   2   7  -6       12.80       16.83      1.01 o 
   3   7  -6       11.51       10.16      0.85 o 
   4   7  -6        4.56        6.35      0.80 o 
   5   7  -6        6.89        6.56      0.75 o 
   6   7  -6        3.20        5.41      0.75 o 
   7   7  -6       22.87       24.48      1.05 o 
   8   7  -6       24.23       22.88      1.05 o 
   2   0  -5      911.72      959.16      9.30 o 
   4   0  -5       41.76       46.30      1.78 o 
   6   0  -5      369.14      387.07     19.25 o 
   8   0  -5        5.16        5.31      0.41 o 
  10   0  -5       50.69       41.51      0.82 o 
  12   0  -5        9.68       14.16      1.07 o 
  14   0  -5       30.67       18.11      1.07 o 
  16   0  -5        2.22        3.06      0.71 o 
  18   0  -5        1.14        3.34      0.84 o 
  20   0  -5      142.90      135.85      2.85 o 
  22   0  -5       22.63       25.02      3.02 o 
  24   0  -5        9.68       14.85      1.42 o 
  26   0  -5        2.90        1.76      1.07 o 
   0   1  -5      150.71      132.82      1.74 o 
   1   1  -5      110.50      113.34      1.15 o 
   2   1  -5       33.98       33.86      0.62 o 
   3   1  -5      337.95      311.27      2.43 o 
   4   1  -5      266.68      230.76      1.91 o 
   5   1  -5        3.58        2.58      0.27 o 
   6   1  -5        7.48        4.82      0.34 o 
   7   1  -5        7.71       10.05      0.45 o 
   8   1  -5       87.85       91.10      0.99 o 
   9   1  -5       44.80       46.79      0.97 o 
  10   1  -5      143.97      148.14      1.41 o 
  11   1  -5      143.28      136.66      1.25 o 
  12   1  -5      400.73      404.22      4.02 o 
  13   1  -5       75.91       84.26      1.52 o 
  14   1  -5       36.82       37.82      1.01 o 
  15   1  -5       19.07       21.61      0.85 o 
  16   1  -5       40.96       37.27      1.01 o 
  17   1  -5       15.97       17.87      0.94 o 
  18   1  -5      170.78      192.17      2.69 o 
  19   1  -5      179.01      178.21      2.38 o 
  20   1  -5      110.02       81.83      1.51 o 
  21   1  -5      124.16      121.36      2.51 o 
  22   1  -5        8.55        6.48      0.75 o 
  23   1  -5       14.33       15.38      1.01 o 
  24   1  -5       33.19       36.23      1.18 o 
  25   1  -5        3.66        6.66      0.87 o 
  26   1  -5       40.20       43.23      1.31 o 
  27   1  -5        5.79        9.14      0.85 o 
   1   2  -5       58.13       69.98      1.01 o 
   2   2  -5      412.60      405.27      3.04 o 
   3   2  -5       39.96       47.13      0.75 o 
   4   2  -5       14.91       18.06      0.56 o 
   5   2  -5       46.36       40.76      0.60 o 
   6   2  -5       31.59       27.09      0.67 o 
   7   2  -5        1.31        1.42      0.30 o 
   8   2  -5       56.06       67.35      1.02 o 
   9   2  -5       29.72       32.34      0.70 o 
  10   2  -5       44.27       46.89      0.94 o 
  11   2  -5      279.17      273.34      2.30 o 
  12   2  -5       16.69       22.17      0.86 o 
  13   2  -5       37.64       34.29      1.01 o 
  14   2  -5       29.91       24.66      0.80 o 
  15   2  -5       12.93       13.43      0.94 o 
  16   2  -5       11.31        8.77      0.75 o 
  17   2  -5       22.90       24.87      1.01 o 
  18   2  -5      145.70      160.32      2.78 o 
  19   2  -5      164.36      153.71      2.26 o 
  20   2  -5       34.49       24.85      1.01 o 
  21   2  -5        1.57        3.02      0.75 o 
  22   2  -5       40.30       29.03      1.05 o 
  23   2  -5       34.81       31.62      1.05 o 
  24   2  -5       20.61       24.38      1.23 o 
  25   2  -5        0.95        1.12      0.66 o 
  26   2  -5        1.68        0.17      0.73 o 
   0   3  -5        7.99        5.21      0.58 o 
   1   3  -5       81.19       70.43      0.94 o 
   2   3  -5        4.23        2.93      0.34 o 
   3   3  -5       87.90       82.64      1.80 o 
   4   3  -5       41.55       39.04      1.14 o 
   5   3  -5      333.90      321.34      2.78 o 
   6   3  -5       34.92       46.00      0.84 o 
   7   3  -5       75.65       73.23      1.13 o 
   8   3  -5       38.89       39.57      0.79 o 
   9   3  -5       58.66       69.84      1.02 o 
  10   3  -5        1.81        1.26      0.36 o 
  11   3  -5        9.14        6.55      0.55 o 
  12   3  -5       57.97       58.66      1.26 o 
  13   3  -5      125.36      121.92      1.76 o 
  14   3  -5        0.47        3.22      0.50 o 
  15   3  -5       22.53       26.14      1.01 o 
  16   3  -5        1.47        0.75      0.50 o 
  17   3  -5       22.31       23.82      1.01 o 
  18   3  -5       13.95       14.07      0.92 o 
  19   3  -5        3.15        1.19      0.54 o 
  20   3  -5        7.11        1.90      0.66 o 
  21   3  -5        2.64        1.81      0.59 o 
  22   3  -5        4.77        2.57      0.66 o 
  23   3  -5        6.18        4.44      0.75 o 
  24   3  -5        0.87        2.39      0.75 o 
  25   3  -5       11.27       12.22      1.01 o 
   1   4  -5       20.21       22.29      0.60 o 
   2   4  -5       33.00       34.64      0.74 o 
   3   4  -5       14.70       14.60      0.55 o 
   4   4  -5        0.72        1.11      0.45 o 
   5   4  -5        7.66       13.85      0.67 o 
   6   4  -5       10.15       10.00      0.51 o 
   7   4  -5      203.60      193.66      2.56 o 
   8   4  -5       15.91       20.07      0.67 o 
   9   4  -5       62.12       64.66      1.23 o 
  10   4  -5        3.69        4.48      0.48 o 
  11   4  -5       40.61       44.48      0.89 o 
  12   4  -5       71.15       77.68      1.74 o 
  13   4  -5       62.20       70.26      1.51 o 
  14   4  -5       97.75      111.43      2.61 o 
  15   4  -5      524.30      480.19      4.78 o 
  16   4  -5       12.49       13.50      0.92 o 
  17   4  -5      148.92      145.50      2.19 o 
  18   4  -5        0.59        3.83      0.66 o 
  19   4  -5       28.39       35.33      1.18 o 
  20   4  -5       11.51       14.42      1.01 o 
  21   4  -5        2.66        5.06      0.75 o 
  22   4  -5        1.26        1.01      0.87 o 
  23   4  -5       28.05       31.92      1.39 o 
   0   5  -5       12.03       13.34      1.07 o 
   1   5  -5       52.43       54.65      1.31 o 
   2   5  -5        1.92        3.41      0.50 o 
   3   5  -5       28.87       33.79      0.84 o 
   4   5  -5        1.10        4.00      0.48 o 
   5   5  -5      209.11      203.49      2.11 o 
   6   5  -5      137.90      135.56      1.65 o 
   7   5  -5       61.38       69.79      1.16 o 
   8   5  -5       24.68       24.07      0.74 o 
   9   5  -5       39.96       43.17      0.93 o 
  10   5  -5        1.91        0.40      0.56 o 
  11   5  -5       25.34       17.08      0.74 o 
  12   5  -5        4.79        5.44      0.87 o 
  13   5  -5        3.40        4.84      0.87 o 
  14   5  -5       43.09       34.05      1.24 o 
  15   5  -5       11.15        8.10      0.87 o 
  16   5  -5       35.66       36.55      1.11 o 
  17   5  -5       14.26       20.33      1.01 o 
  18   5  -5        0.67        1.26      0.75 o 
  19   5  -5        5.81        8.65      0.85 o 
  20   5  -5        0.41        0.84      0.66 o 
  21   5  -5       18.08       20.45      1.16 o 
   1   6  -5      100.41       97.61      1.62 o 
   2   6  -5      151.90      143.79      2.47 o 
   3   6  -5        5.86        6.25      0.75 o 
   4   6  -5       53.06       57.13      1.26 o 
   5   6  -5        1.63        1.33      0.54 o 
   6   6  -5       33.27       32.80      1.01 o 
   7   6  -5       24.03       22.23      0.79 o 
   8   6  -5        3.43        5.43      0.64 o 
   9   6  -5       20.10       23.78      0.90 o 
  10   6  -5       66.93       74.01      1.40 o 
  11   6  -5       27.00       27.56      0.90 o 
  12   6  -5       24.46       17.52      1.16 o 
  13   6  -5       10.30       12.37      0.94 o 
  14   6  -5       12.21       11.46      0.94 o 
  15   6  -5       14.41       12.80      1.59 o 
  16   6  -5       18.91       21.17      1.01 o 
  17   6  -5        0.21        1.29      0.66 o 
  18   6  -5        0.22        1.64      0.75 o 
   0   7  -5      132.58      133.95      4.02 o 
   1   7  -5       11.21       13.89      0.85 o 
   2   7  -5       19.75       18.96      1.01 o 
   3   7  -5       11.55       11.55      0.86 o 
   4   7  -5        3.40        3.75      0.80 o 
   5   7  -5        0.95        1.12      0.66 o 
   6   7  -5       58.37       59.96      1.43 o 
   7   7  -5       22.72       18.80      1.01 o 
   8   7  -5       57.01       52.08      1.31 o 
   9   7  -5       32.37       34.50      1.11 o 
  10   7  -5        2.15        2.11      0.70 o 
  11   7  -5        0.72        0.81      0.57 o 
  12   7  -5        6.17        8.39      0.87 o 
  13   7  -5       18.89       24.23      1.68 o 
  14   7  -5        8.25        7.28      1.01 o 
   1   8  -5        6.21        4.46      0.75 o 
   2   8  -5       33.72       32.33      1.26 o 
   3   8  -5        2.85        2.26      0.75 o 
   4   8  -5        0.43        1.40      0.66 o 
   5   8  -5       15.17       12.38      1.01 o 
   0   0  -4    10593.08    10951.64    173.57 o 
   2   0  -4     2876.64     3331.72     55.59 o 
   4   0  -4       82.89       97.32      1.33 o 
   6   0  -4      123.99      133.63      2.21 o 
   8   0  -4      908.96      883.62      8.61 o 
  10   0  -4       26.69       20.13      1.07 o 
  12   0  -4        0.45        0.34      0.50 o 
  14   0  -4      183.53      197.73      3.20 o 
  16   0  -4        6.16        8.48      1.26 o 
  18   0  -4        4.99        0.25      0.75 o 
  20   0  -4       33.48       25.43      1.42 o 
  22   0  -4       71.15       98.47      2.29 o 
  24   0  -4       11.10        7.08      1.07 o 
  26   0  -4       29.73       33.60      2.26 o 
  28   0  -4        3.83        4.85      1.07 o 
   1   1  -4      431.48      405.00      2.91 o 
   2   1  -4      146.77      133.31      1.19 o 
   3   1  -4       43.61       46.04      0.94 o 
   4   1  -4       57.29       64.94      1.31 o 
   5   1  -4      103.24       96.69      1.02 o 
   6   1  -4       49.14       34.67      0.55 o 
   7   1  -4        1.64        0.08      0.21 o 
   8   1  -4       35.61       31.85      0.52 o 
   9   1  -4        8.17        9.92      0.40 o 
  10   1  -4      496.67      469.44      3.34 o 
  11   1  -4       25.26       21.17      0.64 o 
  12   1  -4       26.40       20.87      0.32 o 
  13   1  -4       17.24       14.79      0.87 o 
  14   1  -4      219.81      241.01      2.70 o 
  15   1  -4       18.11       16.36      0.75 o 
  16   1  -4       97.59       94.26      1.51 o 
  17   1  -4        1.75        3.60      0.54 o 
  18   1  -4      161.67      134.47      1.87 o 
  19   1  -4       28.74       35.87      1.05 o 
  20   1  -4      448.63      438.71      4.46 o 
  21   1  -4        7.28        7.42      1.09 o 
  22   1  -4      100.76       73.74      1.43 o 
  23   1  -4        4.99        8.03      0.75 o 
  24   1  -4       29.71       21.21      0.92 o 
  25   1  -4        0.71        0.64      0.54 o 
  26   1  -4       10.46       15.72      1.01 o 
  27   1  -4        5.85        6.94      0.75 o 
  28   1  -4       21.01       26.56      1.11 o 
  29   1  -4        6.23        8.68      0.94 o 
   0   2  -4        7.84       12.41      0.58 o 
   1   2  -4       33.19       34.90      0.52 o 
   2   2  -4      207.56      188.41      1.57 o 
   3   2  -4       12.58       14.56      0.45 o 
   4   2  -4      556.79      608.35      4.24 o 
   5   2  -4       24.81       20.77      0.71 o 
   6   2  -4      121.60      149.49      1.55 o 
   7   2  -4       47.22       57.65      0.79 o 
   8   2  -4      396.86      428.09      3.50 o 
   9   2  -4      427.42      408.73      3.32 o 
  10   2  -4       34.39       42.43      1.04 o 
  11   2  -4       39.12       38.42      1.13 o 
  12   2  -4       41.81       41.45      0.75 o 
  13   2  -4      237.28      241.21      2.28 o 
  14   2  -4      166.69      172.15      2.13 o 
  15   2  -4       24.38       33.81      1.74 o 
  16   2  -4       86.85       74.02      2.25 o 
  17   2  -4      433.85      384.76      5.08 o 
  18   2  -4       86.99      100.52      1.56 o 
  19   2  -4      103.03      103.06      1.69 o 
  20   2  -4        1.08        0.75      0.51 o 
  21   2  -4       22.88       28.17      1.01 o 
  22   2  -4       14.71       24.17      1.01 o 
  23   2  -4       23.09       23.78      1.01 o 
  24   2  -4        8.53       10.21      0.80 o 
  25   2  -4       44.53       38.15      1.11 o 
  26   2  -4        6.14        7.04      0.75 o 
  27   2  -4       11.25       11.98      0.85 o 
  28   2  -4        6.27        5.23      0.80 o 
   1   3  -4        8.99        6.57      0.29 o 
   2   3  -4       32.07       35.15      0.86 o 
   3   3  -4      711.76      740.31      5.13 o 
   4   3  -4      183.27      199.20      1.97 o 
   5   3  -4       74.55       86.10      2.37 o 
   6   3  -4      180.63      174.90      1.73 o 
   7   3  -4      540.63      574.94      4.59 o 
   8   3  -4       60.76       74.29      1.02 o 
   9   3  -4      270.17      252.48      2.32 o 
  10   3  -4        1.30        2.57      0.36 o 
  11   3  -4      199.96      173.79      1.70 o 
  12   3  -4       36.21       33.56      0.73 o 
  13   3  -4       46.57       41.15      0.73 o 
  14   3  -4      272.90      291.32      3.14 o 
  15   3  -4        4.61        2.89      0.58 o 
  16   3  -4        5.09        6.45      0.73 o 
  17   3  -4        8.43        6.68      0.75 o 
  18   3  -4       72.98       61.84      1.26 o 
  19   3  -4       35.91       34.36      1.01 o 
  20   3  -4        6.46        8.13      0.75 o 
  21   3  -4       18.64       22.50      1.01 o 
  22   3  -4        1.97       -0.25      0.58 o 
  23   3  -4       23.22       22.44      1.01 o 
  24   3  -4       10.10        8.97      0.80 o 
  25   3  -4        5.24        2.57      0.66 o 
  26   3  -4        1.04        1.17      0.66 o 
  27   3  -4       30.11       31.13      1.11 o 
   0   4  -4       18.21       18.09      0.73 o 
   1   4  -4       64.56       64.50      0.77 o 
   2   4  -4       33.69       32.13      0.61 o 
   3   4  -4       72.21       63.19      0.79 o 
   4   4  -4        3.97       10.04      0.45 o 
   5   4  -4      112.88      118.08      1.88 o 
   6   4  -4        3.54        3.28      0.45 o 
   7   4  -4       58.94       58.92      1.10 o 
   8   4  -4       19.06       18.80      0.55 o 
   9   4  -4       49.55       46.30      1.06 o 
  10   4  -4       22.22       24.11      0.85 o 
  11   4  -4        1.90        6.46      0.48 o 
  12   4  -4       29.45       32.10      1.24 o 
  13   4  -4      539.74      540.92      4.41 o 
  14   4  -4       47.18       51.27      1.11 o 
  15   4  -4       27.05       27.62      1.31 o 
  16   4  -4        1.77        3.19      0.59 o 
  17   4  -4      118.07      105.92      1.76 o 
  18   4  -4        1.99        4.88      0.75 o 
  19   4  -4        0.40        0.91      0.54 o 
  20   4  -4        3.71        7.30      0.75 o 
  21   4  -4      166.97      171.94      2.80 o 
  22   4  -4        5.01        5.40      0.87 o 
  23   4  -4        2.43        4.39      0.80 o 
  24   4  -4       25.47       28.44      1.05 o 
  25   4  -4       11.45       11.29      0.92 o 
  26   4  -4        8.93        8.51      0.87 o 
   1   5  -4      375.93      409.87      3.22 o 
   2   5  -4       11.57       21.18      0.80 o 
   3   5  -4      213.60      210.41      2.11 o 
   4   5  -4      162.94      160.64      1.75 o 
   5   5  -4      274.23      289.86      2.70 o 
   6   5  -4       96.13      105.38      1.35 o 
   7   5  -4       13.64       15.76      0.60 o 
   8   5  -4       14.77       13.44      0.67 o 
   9   5  -4        5.24        2.84      0.45 o 
  10   5  -4        8.18        7.45      0.55 o 
  11   5  -4       66.74       62.33      1.02 o 
  12   5  -4      123.74      115.88      1.47 o 
  13   5  -4       12.42       11.35      0.66 o 
  14   5  -4        1.10        0.38      0.51 o 
  15   5  -4        8.56        1.68      0.58 o 
  16   5  -4       23.52       20.32      0.92 o 
  17   5  -4       51.86       51.70      1.70 o 
  18   5  -4       39.28       43.55      1.26 o 
  19   5  -4       85.16       87.45      1.76 o 
  20   5  -4        4.29        3.81      0.75 o 
  21   5  -4        1.86        2.03      0.94 o 
  22   5  -4        5.49        4.05      0.75 o 
  23   5  -4       21.32       23.27      1.05 o 
  24   5  -4       16.65       19.91      1.05 o 
   0   6  -4       26.34       27.18      1.42 o 
   1   6  -4       29.34       31.87      1.01 o 
   2   6  -4       77.59       83.72      1.24 o 
   3   6  -4      108.83      108.42      1.47 o 
   4   6  -4      511.95      493.85      4.18 o 
   5   6  -4        0.85        5.27      0.63 o 
   6   6  -4      262.88      258.85      2.56 o 
   7   6  -4        9.23        9.77      0.67 o 
   8   6  -4       37.22       36.00      0.90 o 
   9   6  -4       32.52       34.42      0.90 o 
  10   6  -4       43.22       41.80      0.93 o 
  11   6  -4       53.98       56.83      1.07 o 
  12   6  -4       62.53       68.09      1.45 o 
  13   6  -4       30.71       30.92      1.01 o 
  14   6  -4       13.79       14.35      0.94 o 
  15   6  -4        0.20        1.01      0.73 o 
  16   6  -4       26.40       29.69      1.16 o 
  17   6  -4       45.46       43.06      1.26 o 
  18   6  -4       18.34       17.24      1.01 o 
  19   6  -4        0.38        1.17      0.66 o 
  20   6  -4       19.18       18.08      1.01 o 
  21   6  -4       42.05       48.68      1.31 o 
   1   7  -4       42.29       37.43      1.01 o 
   2   7  -4       30.92       32.45      1.02 o 
   3   7  -4       51.01       50.40      1.26 o 
   4   7  -4       11.45       11.20      0.75 o 
   5   7  -4        4.47        5.36      0.75 o 
   6   7  -4       23.67       27.33      0.90 o 
   7   7  -4       62.88       65.40      1.20 o 
   8   7  -4       72.79       78.22      1.35 o 
   9   7  -4        5.10        5.63      0.67 o 
  10   7  -4      104.46       95.90      1.47 o 
  11   7  -4       38.25       37.36      1.34 o 
  12   7  -4       20.17       18.77      0.92 o 
  13   7  -4        6.48        8.27      0.86 o 
  14   7  -4        7.39        8.93      1.04 o 
  15   7  -4        4.59        8.15      0.94 o 
  16   7  -4       34.23       33.67      1.45 o 
  17   7  -4        4.19        6.42      1.09 o 
   0   8  -4      107.37      112.29      2.65 o 
   1   8  -4        9.63       10.85      0.75 o 
   2   8  -4        8.20        9.10      0.75 o 
   3   8  -4        7.68        9.34      0.75 o 
   4   8  -4       12.81       13.54      0.92 o 
   5   8  -4        2.36        3.02      0.75 o 
   6   8  -4       24.05       22.72      1.01 o 
   7   8  -4        8.62        9.28      0.80 o 
   8   8  -4       48.83       54.14      1.31 o 
   9   8  -4        1.53        1.68      0.87 o 
  10   8  -4       10.02       11.75      1.02 o 
  11   8  -4       25.68       29.19      1.96 o 
   2   0  -3     1476.89     1531.47     17.61 o 
   4   0  -3      373.13      366.28     11.51 o 
   6   0  -3     4066.81     4275.22     40.83 o 
   8   0  -3      174.13      140.61      1.63 o 
  10   0  -3      208.64      138.36      2.13 o 
  12   0  -3      159.60      165.73      2.65 o 
  14   0  -3      298.45      240.74      3.56 o 
  16   0  -3      179.59      125.16      2.77 o 
  18   0  -3      312.87      271.73      7.55 o 
  20   0  -3       14.53        5.09      0.84 o 
  22   0  -3      377.33      358.07      8.80 o 
  24   0  -3       50.04       57.69      2.26 o 
  26   0  -3       12.02        5.86      1.51 o 
  28   0  -3       86.03       77.01      2.13 o 
  30   0  -3       38.66       40.15      4.02 o 
   0   1  -3      186.82      133.69      1.45 o 
   1   1  -3      757.87      749.64      5.10 o 
   2   1  -3     1340.24     1476.79      9.82 o 
   3   1  -3     1105.76     1151.98      7.63 o 
   4   1  -3      166.90      175.93      1.47 o 
   5   1  -3        9.29        6.59      0.36 o 
   6   1  -3       61.43       62.92      1.00 o 
   7   1  -3       48.47       30.45      0.48 o 
   8   1  -3      132.93       85.14      0.81 o 
   9   1  -3      338.28      328.26      2.39 o 
  10   1  -3      259.42      215.58      1.68 o 
  11   1  -3      547.93      593.07      5.28 o 
  12   1  -3      749.52      821.67      7.33 o 
  13   1  -3      426.46      435.36      4.79 o 
  14   1  -3       21.10       21.35      0.80 o 
  15   1  -3       71.17       87.82      1.31 o 
  16   1  -3      622.50      606.56      5.53 o 
  17   1  -3       20.66       27.85      0.92 o 
  18   1  -3      745.48      749.24      8.56 o 
  19   1  -3      351.03      337.89      3.52 o 
  20   1  -3      343.36      343.40      3.99 o 
  21   1  -3      293.29      298.04      3.14 o 
  22   1  -3      148.84      146.18      2.01 o 
  23   1  -3       12.46       13.20      0.75 o 
  24   1  -3       15.13       14.32      0.80 o 
  25   1  -3       16.09       20.81      0.87 o 
  26   1  -3       56.17       62.92      1.37 o 
  27   1  -3        6.90        9.24      0.75 o 
  28   1  -3        5.96        6.47      1.07 o 
  29   1  -3       24.05       28.11      1.05 o 
  30   1  -3        5.32        6.04      0.80 o 
   1   2  -3      154.85      145.72      1.19 o 
   2   2  -3      783.94      743.24      5.06 o 
   3   2  -3       52.77       58.52      1.08 o 
   4   2  -3      358.37      398.40      3.15 o 
   5   2  -3      542.61      552.81      4.18 o 
   6   2  -3      730.88      762.92      5.76 o 
   7   2  -3       22.26       15.04      0.60 o 
   8   2  -3      337.58      359.17      2.83 o 
   9   2  -3      385.53      377.56      3.05 o 
  10   2  -3      245.89      262.88      2.06 o 
  11   2  -3      567.84      559.88      3.96 o 
  12   2  -3      173.04      195.74      1.90 o 
  13   2  -3      372.42      346.67      2.89 o 
  14   2  -3       71.80       56.99      0.87 o 
  15   2  -3      241.21      227.63      2.39 o 
  16   2  -3      231.20      207.12      3.41 o 
  17   2  -3      244.88      226.18      2.57 o 
  18   2  -3       59.37       48.42      1.11 o 
  19   2  -3      210.88      211.32      2.57 o 
  20   2  -3      422.36      380.11      3.89 o 
  21   2  -3       37.73       29.06      1.01 o 
  22   2  -3        8.66        3.74      0.59 o 
  23   2  -3      153.73      143.89      2.07 o 
  24   2  -3       75.12       72.20      1.37 o 
  25   2  -3       20.15       16.27      0.85 o 
  26   2  -3       17.68       13.53      0.80 o 
  27   2  -3        7.44        7.13      0.80 o 
  28   2  -3       33.41       35.91      1.11 o 
  29   2  -3        8.92        9.71      0.87 o 
  30   2  -3        1.17        2.40      0.66 o 
   0   3  -3      124.47      136.22      1.63 o 
   1   3  -3      641.62      653.56      4.48 o 
   2   3  -3      356.62      360.80      2.67 o 
   3   3  -3       60.31       84.72      0.93 o 
   4   3  -3      175.76      146.82      1.43 o 
   5   3  -3      766.38      826.09      6.21 o 
   6   3  -3       85.32      100.09      1.15 o 
   7   3  -3      446.43      418.41      3.33 o 
   8   3  -3        6.40        8.59      0.46 o 
   9   3  -3      342.74      315.16      2.60 o 
  10   3  -3       10.01       12.52      0.61 o 
  11   3  -3        1.42        4.07      0.42 o 
  12   3  -3       87.82       83.79      1.18 o 
  13   3  -3      168.50      191.02      1.90 o 
  14   3  -3      117.62      101.51      1.21 o 
  15   3  -3       84.28       79.21      1.10 o 
  16   3  -3      102.94      114.44      1.40 o 
  17   3  -3       68.45       70.73      1.31 o 
  18   3  -3      132.21      134.56      1.87 o 
  19   3  -3        5.30        6.89      0.66 o 
  20   3  -3       18.93       20.25      0.80 o 
  21   3  -3        2.89        3.10      0.54 o 
  22   3  -3       67.95       67.19      1.37 o 
  23   3  -3       19.37       18.51      0.92 o 
  24   3  -3        2.10        2.38      0.54 o 
  25   3  -3       37.63       40.07      1.11 o 
  26   3  -3       26.47       27.44      1.01 o 
  27   3  -3       48.84       49.96      1.31 o 
  28   3  -3        0.25        0.86      0.59 o 
  29   3  -3       24.37       26.77      1.11 o 
   1   4  -3       88.51       74.92      0.85 o 
   2   4  -3        9.06        8.23      0.34 o 
   3   4  -3        1.94        0.67      0.21 o 
   4   4  -3       67.49       78.78      0.94 o 
   5   4  -3        4.95        7.67      0.36 o 
   6   4  -3        0.83        2.31      0.30 o 
   7   4  -3      844.49      868.43      6.61 o 
   8   4  -3       21.34       23.40      0.83 o 
   9   4  -3       89.36       97.66      1.24 o 
  10   4  -3      136.19      148.25      1.56 o 
  11   4  -3       60.50       44.78      1.01 o 
  12   4  -3       24.55       17.84      0.66 o 
  13   4  -3       48.71       49.98      1.02 o 
  14   4  -3      435.59      459.63      3.95 o 
  15   4  -3     2053.86     1961.63     14.44 o 
  16   4  -3       27.98       46.37      1.90 o 
  17   4  -3      162.45      154.98      2.07 o 
  18   4  -3       18.63       18.28      1.09 o 
  19   4  -3       26.68       21.91      0.80 o 
  20   4  -3        1.58        1.56      0.54 o 
  21   4  -3        5.79        2.20      0.54 o 
  22   4  -3        6.60        8.34      0.75 o 
  23   4  -3      107.54      111.40      1.81 o 
  24   4  -3        3.43        4.05      0.75 o 
  25   4  -3       21.54       24.34      1.05 o 
  26   4  -3      137.38      150.22      2.32 o 
  27   4  -3       29.78       26.35      1.11 o 
   0   5  -3       14.25        9.40      0.58 o 
   1   5  -3      304.37      298.60      2.43 o 
   2   5  -3        1.77        1.01      0.29 o 
   3   5  -3        7.49       10.65      0.46 o 
   4   5  -3        6.51        9.44      0.41 o 
   5   5  -3      514.53      550.33      4.00 o 
   6   5  -3      114.97       97.35      1.43 o 
   7   5  -3      251.65      240.58      2.29 o 
   8   5  -3      189.11      189.26      1.93 o 
   9   5  -3      224.29      201.81      2.02 o 
  10   5  -3       39.13       42.40      0.84 o 
  11   5  -3        7.59        9.94      0.55 o 
  12   5  -3        4.39        2.26      0.50 o 
  13   5  -3        7.87        4.75      0.54 o 
  14   5  -3      200.51      204.42      2.44 o 
  15   5  -3        1.06        1.01      0.50 o 
  16   5  -3        9.98        6.69      0.60 o 
  17   5  -3       39.05       45.13      1.18 o 
  18   5  -3        0.85        0.59      0.54 o 
  19   5  -3       17.29       18.80      0.85 o 
  20   5  -3        0.51        1.26      0.65 o 
  21   5  -3       78.69       80.09      1.56 o 
  22   5  -3       12.37       13.14      0.85 o 
  23   5  -3        0.20        1.10      0.58 o 
  24   5  -3       49.13       58.54      1.51 o 
  25   5  -3      115.30      128.90      2.36 o 
   1   6  -3      228.52      222.00      1.98 o 
   2   6  -3      541.20      540.44      4.07 o 
   3   6  -3       13.66       19.07      0.64 o 
   4   6  -3       82.44       76.05      1.12 o 
   5   6  -3        6.29        7.06      0.48 o 
   6   6  -3       65.46       54.32      0.97 o 
   7   6  -3       49.96       45.10      0.90 o 
   8   6  -3        1.99        2.31      0.45 o 
   9   6  -3       45.56       44.72      0.93 o 
  10   6  -3       67.18       62.42      1.12 o 
  11   6  -3       81.12       91.98      1.51 o 
  12   6  -3      178.30      169.61      2.19 o 
  13   6  -3       48.28       41.35      1.11 o 
  14   6  -3        1.36        0.00      0.50 o 
  15   6  -3       74.96       67.17      1.37 o 
  16   6  -3       93.80       84.34      1.48 o 
  17   6  -3        2.25        2.67      0.59 o 
  18   6  -3        1.47        3.58      0.66 o 
  19   6  -3       84.64       86.70      1.62 o 
  20   6  -3       43.75       48.66      1.31 o 
  21   6  -3        0.83        1.36      0.59 o 
  22   6  -3        1.74        1.51      0.66 o 
  23   6  -3       32.09       35.33      1.31 o 
   0   7  -3      258.77      227.78      3.09 o 
   1   7  -3       52.04       57.62      1.12 o 
   2   7  -3       24.41       27.73      0.84 o 
   3   7  -3       29.45       27.78      0.84 o 
   4   7  -3       10.05       13.72      0.67 o 
   5   7  -3        3.50        1.11      0.45 o 
   6   7  -3       64.98       57.42      1.12 o 
   7   7  -3       42.89       43.62      1.02 o 
   8   7  -3      249.64      248.75      2.65 o 
   9   7  -3      110.30       93.60      1.69 o 
  10   7  -3       15.73       19.63      0.92 o 
  11   7  -3        6.62        3.78      0.59 o 
  12   7  -3       26.04       27.70      1.31 o 
  13   7  -3        9.65       14.27      0.87 o 
  14   7  -3       22.92       24.24      0.92 o 
  15   7  -3       10.83       12.39      0.85 o 
  16   7  -3        0.36        0.73      0.54 o 
  17   7  -3        1.71        1.61      0.70 o 
  18   7  -3       64.16       61.62      1.43 o 
  19   7  -3        2.30        2.89      0.75 o 
   1   8  -3       13.66       14.09      0.85 o 
   2   8  -3      121.98      126.53      2.01 o 
   3   8  -3        8.13        6.69      0.75 o 
   4   8  -3        0.14        0.63      0.50 o 
   5   8  -3       37.16       37.68      0.97 o 
   6   8  -3       49.05       51.75      1.12 o 
   7   8  -3       24.47       20.36      0.90 o 
   8   8  -3        2.60        1.86      0.59 o 
   9   8  -3       35.16       33.84      1.18 o 
  10   8  -3        9.29        7.23      0.75 o 
  11   8  -3        1.13        0.78      0.66 o 
  12   8  -3       55.53       52.15      1.74 o 
  13   8  -3       16.09       16.99      1.05 o 
  14   8  -3      162.45      169.41      2.98 o 
  15   8  -3        5.62        8.72      1.21 o 
   0   9  -3        0.03       -0.50      1.01 o 
   1   9  -3        2.02        1.06      0.73 o 
   2   9  -3       20.96       18.90      1.01 o 
   3   9  -3       13.18       12.99      1.01 o 
   4   9  -3       26.67       26.71      1.01 o 
   5   9  -3        4.02        3.69      0.87 o 
   0   0  -2    48760.63    41934.50    757.18 o 
   2   0  -2    19674.13    18468.18    236.29 o 
   4   0  -2      441.05      327.55      3.20 o 
   6   0  -2       76.01       47.03      0.73 o 
   8   0  -2     2794.49     3166.48     37.70 o 
  10   0  -2      210.89      237.28      3.77 o 
  12   0  -2        1.43        4.96      0.37 o 
  14   0  -2      643.60      564.78      7.12 o 
  16   0  -2        4.17        0.80      0.34 o 
  18   0  -2       55.12       53.09      1.72 o 
  20   0  -2       11.97        1.01      0.58 o 
  22   0  -2       82.17       54.71      1.24 o 
  24   0  -2       31.92       37.42      1.16 o 
  26   0  -2       97.85       99.21      1.92 o 
  28   0  -2        8.24       12.60      1.31 o 
  30   0  -2      376.31      394.21      6.40 o 
   1   1  -2     1052.71     1067.66      7.38 o 
   2   1  -2     1009.62     1055.15      6.52 o 
   3   1  -2      325.72      379.89      2.38 o 
   4   1  -2      876.71      927.53      6.79 o 
   5   1  -2      301.11      296.26      2.38 o 
   6   1  -2       76.04       49.65      0.48 o 
   7   1  -2       61.00       66.58      0.63 o 
   8   1  -2       30.48       23.25      0.37 o 
   9   1  -2        6.62       10.84      0.52 o 
  10   1  -2     1485.63     1544.69     14.27 o 
  11   1  -2      206.13      210.82      2.00 o 
  12   1  -2       63.51       71.90      0.74 o 
  13   1  -2       31.59       32.22      0.72 o 
  14   1  -2      295.55      266.21      2.15 o 
  15   1  -2        9.06        6.68      0.41 o 
  16   1  -2       27.63       20.89      0.56 o 
  17   1  -2        5.18        6.16      0.43 o 
  18   1  -2      447.74      490.06      3.76 o 
  19   1  -2      106.08      105.60      2.40 o 
  20   1  -2     1334.70     1237.49      8.65 o 
  21   1  -2       12.90       18.48      2.77 o 
  22   1  -2      179.53      160.66      1.70 o 
  23   1  -2        6.41       14.06      1.01 o 
  24   1  -2       58.90       64.03      1.03 o 
  25   1  -2        2.50        2.36      0.41 o 
  26   1  -2       33.31       21.94      0.73 o 
  27   1  -2       10.98       12.55      0.64 o 
  28   1  -2       56.15       58.86      1.08 o 
  29   1  -2       17.48       18.35      1.30 o 
  30   1  -2        1.69        1.38      0.75 o 
  31   1  -2       11.76       14.40      1.11 o 
   0   2  -2      496.57      499.66      4.94 o 
   1   2  -2       72.15       85.66      0.77 o 
   2   2  -2      504.11      616.08      3.80 o 
   3   2  -2       72.26       50.85      0.49 o 
   4   2  -2     2051.81     1978.30     14.49 o 
   5   2  -2       20.16       14.00      0.58 o 
   6   2  -2      246.02      260.50      2.15 o 
   7   2  -2      338.74      326.04      2.60 o 
   8   2  -2     1176.14     1383.98      9.90 o 
   9   2  -2     1185.14     1322.05      9.44 o 
  10   2  -2      116.75      121.82      1.29 o 
  11   2  -2       71.60       63.44      0.83 o 
  12   2  -2      203.78      194.59      1.63 o 
  13   2  -2      548.04      481.03      3.87 o 
  14   2  -2      445.34      430.85      3.60 o 
  15   2  -2       53.38       43.70      0.84 o 
  16   2  -2      181.28      208.88      2.24 o 
  17   2  -2     1193.86     1196.18      8.24 o 
  18   2  -2      142.69      121.32      1.70 o 
  19   2  -2      222.38      197.14      1.91 o 
  20   2  -2       19.41       15.15      0.86 o 
  21   2  -2       33.77       33.49      0.73 o 
  22   2  -2       10.02        9.81      0.53 o 
  23   2  -2       30.37       25.92      0.70 o 
  24   2  -2       31.22       44.13      0.88 o 
  25   2  -2      103.63      101.58      1.32 o 
  26   2  -2       16.50       15.55      0.70 o 
  27   2  -2       12.36        9.59      0.64 o 
  28   2  -2       12.89       14.07      0.67 o 
  29   2  -2        0.67       -0.15      0.59 o 
  30   2  -2       46.88       43.97      1.26 o 
  31   2  -2       24.45       25.63      1.24 o 
   1   3  -2        6.04        2.80      0.46 o 
   2   3  -2       44.96       58.83      0.67 o 
   3   3  -2     2183.55     2430.20     16.04 o 
   4   3  -2      652.67      709.98      4.82 o 
   5   3  -2       69.30       57.35      1.20 o 
   6   3  -2      295.82      320.82      2.36 o 
   7   3  -2     1344.86     1345.01      9.76 o 
   8   3  -2       73.96       85.07      1.02 o 
   9   3  -2      951.46     1043.54      7.74 o 
  10   3  -2        0.93        2.32      0.42 o 
  11   3  -2      626.66      603.94      5.27 o 
  12   3  -2       52.73       59.20      0.84 o 
  13   3  -2       30.86       24.55      0.74 o 
  14   3  -2      478.49      449.82      3.73 o 
  15   3  -2        7.60        4.88      0.36 o 
  16   3  -2        4.34        3.37      0.36 o 
  17   3  -2       33.94       30.95      0.74 o 
  18   3  -2      297.16      315.69      2.91 o 
  19   3  -2      142.78      134.34      1.61 o 
  20   3  -2        8.87        8.93      0.51 o 
  21   3  -2       79.42       75.39      1.16 o 
  22   3  -2        0.87        0.70      0.45 o 
  23   3  -2       45.92       47.20      1.07 o 
  24   3  -2       31.52       40.17      0.93 o 
  25   3  -2        3.67        1.90      0.48 o 
  26   3  -2        0.59        0.91      0.54 o 
  27   3  -2       81.19       76.46      1.56 o 
  28   3  -2        2.84        4.55      0.66 o 
  29   3  -2       13.76       14.45      1.42 o 
  30   3  -2        1.24       -1.01      1.07 o 
   0   4  -2        3.21        1.97      0.34 o 
   1   4  -2      107.19       99.07      1.03 o 
   2   4  -2       81.59       80.83      0.85 o 
   3   4  -2      183.51      148.67      1.32 o 
   4   4  -2       17.88       14.46      0.41 o 
   5   4  -2      319.70      284.55      2.22 o 
   6   4  -2        5.44        8.64      0.34 o 
   7   4  -2      145.23      151.58      1.36 o 
   8   4  -2       37.04       37.30      0.56 o 
   9   4  -2       83.23       94.51      1.12 o 
  10   4  -2       60.64       62.55      1.01 o 
  11   4  -2       17.47       26.65      0.66 o 
  12   4  -2       16.48       17.15      1.10 o 
  13   4  -2     1287.68     1259.82     12.00 o 
  14   4  -2      117.82      134.24      1.76 o 
  15   4  -2       83.00       91.09      1.21 o 
  16   4  -2        5.51        5.96      0.54 o 
  17   4  -2      273.13      286.20      3.08 o 
  18   4  -2        8.30        5.12      0.54 o 
  19   4  -2        9.09        7.72      0.59 o 
  20   4  -2        9.30        6.44      0.59 o 
  21   4  -2      322.22      312.52      3.33 o 
  22   4  -2       15.50       19.49      0.80 o 
  23   4  -2        0.13        0.82      0.54 o 
  24   4  -2       51.56       53.72      1.26 o 
  25   4  -2       35.34       36.86      1.05 o 
  26   4  -2       18.61       20.74      1.05 o 
  27   4  -2       31.77       36.43      1.11 o 
  28   4  -2        4.57        8.05      0.80 o 
   1   5  -2     1058.90     1121.59      7.06 o 
   2   5  -2       29.15       34.14      0.53 o 
   3   5  -2      403.96      413.07      3.15 o 
   4   5  -2      366.03      355.45      3.41 o 
   5   5  -2      435.50      423.16      3.21 o 
   6   5  -2      200.48      201.28      1.81 o 
   7   5  -2       57.23       50.79      1.16 o 
   8   5  -2       14.69       11.29      0.43 o 
   9   5  -2       48.80       47.06      0.84 o 
  10   5  -2       67.65       74.94      1.02 o 
  11   5  -2      144.30      138.91      1.76 o 
  12   5  -2      266.36      266.01      2.75 o 
  13   5  -2        4.24        1.51      0.58 o 
  14   5  -2        2.82        0.88      0.50 o 
  15   5  -2       14.41        9.05      0.66 o 
  16   5  -2       47.90       55.43      1.26 o 
  17   5  -2       62.14       56.41      1.26 o 
  18   5  -2       89.40       87.92      1.56 o 
  19   5  -2      203.63      212.25      2.98 o 
  20   5  -2        5.07        7.28      0.75 o 
  21   5  -2        2.98        1.13      0.51 o 
  22   5  -2       13.73       15.93      0.92 o 
  23   5  -2       42.31       46.18      1.26 o 
  24   5  -2       25.32       27.46      1.09 o 
  25   5  -2        6.00        8.32      0.80 o 
  26   5  -2       79.93       90.26      1.81 o 
   0   6  -2       58.54       60.83      1.33 o 
   1   6  -2       48.58       50.92      0.82 o 
   2   6  -2      205.63      208.95      1.91 o 
   3   6  -2      280.43      282.67      2.19 o 
   4   6  -2     1082.76     1050.72      6.76 o 
   5   6  -2        2.32        1.61      0.35 o 
   6   6  -2      528.99      465.01      3.34 o 
   7   6  -2       14.87       16.13      0.52 o 
   8   6  -2       75.57       75.19      1.07 o 
   9   6  -2       65.32       68.38      1.26 o 
  10   6  -2      123.13      122.10      1.69 o 
  11   6  -2      126.26      117.07      1.69 o 
  12   6  -2      136.83      135.95      1.94 o 
  13   6  -2       74.13       72.66      1.37 o 
  14   6  -2       12.56       12.59      0.75 o 
  15   6  -2        1.34        2.39      0.50 o 
  16   6  -2       89.40       93.61      1.56 o 
  17   6  -2      100.39       99.09      1.47 o 
  18   6  -2       34.89       28.12      0.84 o 
  19   6  -2        0.30        1.14      0.54 o 
  20   6  -2       33.62       42.19      1.36 o 
  21   6  -2       78.06       79.19      1.82 o 
  22   6  -2        4.25        5.18      0.75 o 
  23   6  -2        1.18        1.01      0.59 o 
  24   6  -2       36.55       38.02      1.31 o 
   1   7  -2       97.81       98.80      1.39 o 
   2   7  -2       68.28       64.36      1.03 o 
   3   7  -2      143.31      156.10      1.64 o 
   4   7  -2       27.84       20.54      0.62 o 
   5   7  -2        1.18        1.43      0.41 o 
   6   7  -2       49.22       49.28      1.02 o 
   7   7  -2      104.14      106.46      1.69 o 
   8   7  -2      137.62      128.69      1.94 o 
   9   7  -2       17.31       17.76      0.80 o 
  10   7  -2      276.45      290.46      3.20 o 
  11   7  -2       81.72       77.95      1.29 o 
  12   7  -2       49.51       51.94      1.07 o 
  13   7  -2       17.66       21.24      0.74 o 
  14   7  -2        8.05        9.56      0.60 o 
  15   7  -2        6.06        6.06      0.66 o 
  16   7  -2       66.53       68.71      1.43 o 
  17   7  -2        6.63        8.41      1.09 o 
  18   7  -2       37.19       34.62      0.97 o 
  19   7  -2        0.29        1.11      0.59 o 
  20   7  -2       89.54       90.63      1.69 o 
  21   7  -2       15.17       15.32      1.01 o 
   0   8  -2      269.51      297.63      3.87 o 
   1   8  -2       25.05       24.05      0.82 o 
   2   8  -2       25.40       24.00      0.90 o 
   3   8  -2       11.75       13.49      0.71 o 
   4   8  -2       28.60       32.39      0.90 o 
   5   8  -2        3.94        3.96      0.59 o 
   6   8  -2       50.64       52.85      1.26 o 
   7   8  -2       13.10       14.53      0.80 o 
   8   8  -2      102.64       98.20      1.76 o 
   9   8  -2        1.99        0.63      0.50 o 
  10   8  -2       15.20       14.05      0.92 o 
  11   8  -2       59.76       57.58      1.37 o 
  12   8  -2      147.23      151.74      2.26 o 
  13   8  -2        2.09        4.66      0.94 o 
  14   8  -2        1.99        3.27      0.75 o 
  15   8  -2        0.34       -0.14      0.54 o 
  16   8  -2        7.80        7.66      0.75 o 
   1   9  -2        1.32        0.63      0.50 o 
   2   9  -2       39.05       35.32      1.40 o 
   3   9  -2        1.23       -0.71      0.71 o 
   4   9  -2        3.10        1.61      0.59 o 
   5   9  -2        0.75        0.82      0.87 o 
   6   9  -2       57.16       57.32      1.43 o 
   7   9  -2       42.32       47.97      1.26 o 
   8   9  -2        7.17       11.63      1.32 o 
   9   9  -2       84.88       91.49      1.76 o 
   2   0  -1     9103.25     9125.44     98.71 o 
   4   0  -1      988.09     1044.01      9.87 o 
   6   0  -1     3295.01     3631.76     38.19 o 
   8   0  -1      202.99      210.27      1.94 o 
  10   0  -1       31.13       14.71      0.44 o 
  12   0  -1      244.15      167.60      2.15 o 
  14   0  -1      784.53      785.45      7.74 o 
  16   0  -1       12.97        2.98      0.36 o 
  18   0  -1        1.84        0.80      0.43 o 
  20   0  -1      452.29      448.50      4.92 o 
  22   0  -1      189.44      199.16      2.83 o 
  24   0  -1       20.82       18.20      0.87 o 
  26   0  -1        3.71        3.43      0.58 o 
  28   0  -1      120.49      131.08      2.85 o 
  30   0  -1       38.01       36.56      1.78 o 
  32   0  -1       34.80       32.97      1.78 o 
   0   1  -1     7806.98     7963.13    144.22 o 
   1   1  -1      560.70      581.58      3.38 o 
   2   1  -1       89.12       96.66      0.77 o 
   3   1  -1     4567.27     4847.12     38.79 o 
   4   1  -1     2349.21     2652.09     17.73 o 
   5   1  -1      283.77      297.84      2.47 o 
   6   1  -1      764.18      754.90      5.03 o 
   7   1  -1        1.66        2.24      0.21 o 
   8   1  -1      762.06      729.69      4.96 o 
   9   1  -1      756.02      793.69      5.41 o 
  10   1  -1      539.59      593.55      4.14 o 
  11   1  -1     2645.62     2898.79     20.78 o 
  12   1  -1     3176.65     3419.45     25.32 o 
  13   1  -1      806.30      933.60      6.56 o 
  14   1  -1      424.27      427.21      3.18 o 
  15   1  -1      219.31      243.34      1.98 o 
  16   1  -1      141.04      124.41      1.23 o 
  17   1  -1       56.30       66.05      1.16 o 
  18   1  -1      621.34      560.20      4.21 o 
  19   1  -1      547.11      531.56      4.04 o 
  20   1  -1      577.53      614.24      4.73 o 
  21   1  -1      377.74      376.30      3.04 o 
  22   1  -1      101.48      110.01      1.36 o 
  23   1  -1       12.97       13.60      0.60 o 
  24   1  -1      161.79      139.97      1.57 o 
  25   1  -1       42.80       53.69      1.07 o 
  26   1  -1      171.16      183.18      2.39 o 
  27   1  -1       10.84       24.64      1.01 o 
  28   1  -1       13.99       16.75      1.01 o 
  29   1  -1       26.44       30.05      1.11 o 
  30   1  -1        1.56        0.28      0.66 o 
  31   1  -1        6.42        7.97      0.85 o 
  32   1  -1       11.98       13.89      1.01 o 
   1   2  -1      908.50      899.41      6.41 o 
   2   2  -1     5884.40     6295.33     41.49 o 
   3   2  -1      298.27      338.09      2.56 o 
   4   2  -1        8.32        8.70      0.25 o 
   5   2  -1     1569.98     1748.66     12.06 o 
   6   2  -1      164.63      172.06      1.39 o 
   7   2  -1       79.63       76.17      0.92 o 
   8   2  -1      400.08      395.95      3.19 o 
   9   2  -1      654.08      788.31      5.41 o 
  10   2  -1       98.98       72.54      0.77 o 
  11   2  -1     1654.08     1715.88     11.36 o 
  12   2  -1       50.74       29.40      0.78 o 
  13   2  -1      318.18      329.61      2.53 o 
  14   2  -1      125.66      143.82      1.29 o 
  15   2  -1      153.42      168.38      1.50 o 
  16   2  -1      171.88      178.48      1.64 o 
  17   2  -1      128.84      131.76      1.32 o 
  18   2  -1      638.42      581.90      4.30 o 
  19   2  -1      579.08      585.65      4.30 o 
  20   2  -1      125.63      122.57      1.91 o 
  21   2  -1        8.13       17.95      0.66 o 
  22   2  -1      117.42       95.70      1.15 o 
  23   2  -1      171.67      145.75      1.57 o 
  24   2  -1       94.10       84.22      1.15 o 
  25   2  -1        9.61       12.00      0.58 o 
  26   2  -1       14.12       14.83      0.67 o 
  27   2  -1       26.34       30.43      1.05 o 
  28   2  -1       34.54       42.53      1.26 o 
  29   2  -1       37.75       47.58      1.31 o 
  30   2  -1        0.75        1.89      0.75 o 
  31   2  -1       74.67       69.22      1.56 o 
   0   3  -1      231.26      309.80      2.70 o 
   1   3  -1      215.62      228.44      1.48 o 
   2   3  -1       20.52       24.94      0.50 o 
   3   3  -1     1307.14     1400.70     10.12 o 
   4   3  -1      991.73     1090.85      7.92 o 
   5   3  -1     3631.65     3825.20     29.83 o 
   6   3  -1      949.09     1087.22      7.22 o 
   7   3  -1      347.93      390.82      3.05 o 
   8   3  -1       41.40       36.41      0.55 o 
   9   3  -1      111.40       91.96      1.18 o 
  10   3  -1        5.25        2.16      0.25 o 
  11   3  -1      183.87      193.55      1.75 o 
  12   3  -1      341.49      326.72      2.53 o 
  13   3  -1      611.09      609.05      4.38 o 
  14   3  -1        0.15        0.64      0.22 o 
  15   3  -1       28.33       27.37      0.58 o 
  16   3  -1        2.06        3.42      0.34 o 
  17   3  -1       63.59       58.60      0.88 o 
  18   3  -1       69.64       66.89      0.91 o 
  19   3  -1        4.49        2.30      0.41 o 
  20   3  -1       38.32       40.04      0.77 o 
  21   3  -1        6.61        5.96      0.43 o 
  22   3  -1       49.98       50.55      0.88 o 
  23   3  -1       20.90       19.90      0.64 o 
  24   3  -1        8.42        8.63      0.71 o 
  25   3  -1       75.62       78.84      1.15 o 
  26   3  -1       51.63       53.89      0.96 o 
  27   3  -1       70.37       71.29      1.51 o 
  28   3  -1        6.44        8.92      0.80 o 
  29   3  -1       34.06       33.47      1.26 o 
  30   3  -1        9.24       11.91      1.16 o 
   1   4  -1      323.58      311.96      2.06 o 
   2   4  -1      201.01      221.39      1.48 o 
   3   4  -1        7.77        3.47      0.21 o 
   4   4  -1       34.06       24.38      0.78 o 
   5   4  -1       40.90       50.70      0.71 o 
   6   4  -1       71.61      101.66      1.66 o 
   7   4  -1     1380.50     1484.22     12.14 o 
   8   4  -1       74.69       80.16      1.69 o 
   9   4  -1      322.94      301.88      2.54 o 
  10   4  -1       67.43       59.57      0.79 o 
  11   4  -1      138.24      124.40      1.52 o 
  12   4  -1      359.00      348.74      3.26 o 
  13   4  -1      227.41      184.71      1.99 o 
  14   4  -1      447.62      428.39      3.59 o 
  15   4  -1     2628.81     2575.30     22.50 o 
  16   4  -1       25.82       38.35      1.07 o 
  17   4  -1      546.27      502.36      3.79 o 
  18   4  -1        0.94        0.79      0.34 o 
  19   4  -1      128.84      124.19      1.42 o 
  20   4  -1       42.10       38.88      0.82 o 
  21   4  -1        0.65        1.68      0.41 o 
  22   4  -1        0.17        1.09      0.41 o 
  23   4  -1      119.79      122.19      1.65 o 
  24   4  -1        6.81       11.06      0.67 o 
  25   4  -1       21.95       18.34      0.79 o 
  26   4  -1      139.45      142.96      1.95 o 
  27   4  -1       81.12       88.28      2.03 o 
  28   4  -1       45.76       59.55      1.74 o 
  29   4  -1        2.17        4.07      0.94 o 
   0   5  -1        3.44        1.95      0.28 o 
   1   5  -1      195.07      205.10      1.52 o 
   2   5  -1       27.61       26.16      0.47 o 
   3   5  -1      103.97       97.02      0.83 o 
   4   5  -1       94.52       90.76      0.98 o 
   5   5  -1     1420.68     1423.49      9.62 o 
   6   5  -1      517.60      492.29      3.70 o 
   7   5  -1      232.03      238.88      2.90 o 
   8   5  -1       24.21       17.21      0.87 o 
   9   5  -1      147.72      158.35      1.87 o 
  10   5  -1        5.06        6.99      0.58 o 
  11   5  -1       89.92       89.34      1.67 o 
  12   5  -1        0.71        0.20      0.38 o 
  13   5  -1      107.83      108.39      1.83 o 
  14   5  -1      172.48      166.35      2.57 o 
  15   5  -1        2.39        2.14      0.50 o 
  16   5  -1       74.10       68.31      1.31 o 
  17   5  -1       34.82       40.80      1.05 o 
  18   5  -1       17.20       24.58      0.80 o 
  19   5  -1       35.88       27.76      0.92 o 
  20   5  -1        0.53        0.38      0.50 o 
  21   5  -1      138.33      142.25      2.07 o 
  22   5  -1       42.01       45.73      1.16 o 
  23   5  -1        0.82        0.32      0.54 o 
  24   5  -1       57.96       66.06      1.37 o 
  25   5  -1      134.93      149.43      2.17 o 
  26   5  -1        1.08        0.37      0.54 o 
  27   5  -1       21.94       24.65      2.52 o 
   1   6  -1      356.76      332.61      2.28 o 
   2   6  -1      686.60      679.48      4.54 o 
   3   6  -1       10.98       11.78      0.53 o 
   4   6  -1      269.53      277.75      2.19 o 
   5   6  -1        4.34        6.10      0.67 o 
   6   6  -1      144.12      133.24      1.52 o 
   7   6  -1       81.98       80.07      1.16 o 
   8   6  -1        0.89        1.68      0.36 o 
   9   6  -1       57.17       47.95      0.90 o 
  10   6  -1      291.15      272.89      2.60 o 
  11   6  -1      171.50      174.54      1.93 o 
  12   6  -1      105.76       94.40      1.29 o 
  13   6  -1       48.44       56.70      1.18 o 
  14   6  -1       21.80       17.65      0.87 o 
  15   6  -1       66.81       69.65      1.53 o 
  16   6  -1      134.67      127.47      1.81 o 
  17   6  -1        2.24        2.56      0.50 o 
  18   6  -1        2.30        2.92      0.50 o 
  19   6  -1      193.80      191.60      2.90 o 
  20   6  -1       41.52       43.70      1.11 o 
  21   6  -1        0.05        0.50      0.50 o 
  22   6  -1        0.69        0.09      0.54 o 
  23   6  -1       52.86       49.61      1.53 o 
  24   6  -1      151.59      144.96      3.10 o 
  25   6  -1        0.68        1.15      0.73 o 
   0   7  -1      386.07      370.36      4.36 o 
   1   7  -1       77.66       76.44      1.05 o 
   2   7  -1       35.28       30.13      0.77 o 
   3   7  -1       54.07       49.38      0.85 o 
   4   7  -1       74.26       71.21      1.12 o 
   5   7  -1        6.46        5.19      0.51 o 
   6   7  -1      219.49      192.46      1.87 o 
   7   7  -1       79.30       62.01      0.98 o 
   8   7  -1      212.22      205.97      1.98 o 
   9   7  -1      148.71      144.60      1.73 o 
  10   7  -1        3.24        3.34      0.45 o 
  11   7  -1        0.47        1.64      0.65 o 
  12   7  -1       72.04       68.73      1.31 o 
  13   7  -1       28.76       30.68      1.09 o 
  14   7  -1       22.25       21.87      0.87 o 
  15   7  -1        1.81        2.77      0.50 o 
  16   7  -1        4.72        7.48      0.75 o 
  17   7  -1        3.08        1.94      0.48 o 
  18   7  -1      124.83      130.29      1.78 o 
  19   7  -1        5.10        5.03      0.80 o 
  20   7  -1       14.61       17.73      1.01 o 
  21   7  -1       11.02       14.15      0.92 o 
  22   7  -1       93.21      102.27      2.03 o 
   1   8  -1       24.18       20.43      0.70 o 
   2   8  -1      183.22      182.94      2.74 o 
   3   8  -1       15.28       18.03      0.84 o 
   4   8  -1        4.25        4.71      0.51 o 
   5   8  -1       75.57       69.58      1.24 o 
   6   8  -1       95.21      107.16      2.11 o 
   7   8  -1       33.64       34.18      1.05 o 
   8   8  -1        2.35        1.76      0.51 o 
   9   8  -1       36.48       33.62      1.01 o 
  10   8  -1       24.07       22.72      1.09 o 
  11   8  -1        3.99        6.08      0.75 o 
  12   8  -1      140.07      141.73      2.13 o 
  13   8  -1       23.59       27.20      1.31 o 
  14   8  -1      220.94      222.53      2.88 o 
  15   8  -1       13.85       15.10      1.01 o 
  16   8  -1        0.09       -0.22      0.73 o 
  17   8  -1        5.53        4.74      0.87 o 
   0   9  -1        2.48        1.01      0.71 o 
   1   9  -1        1.45        2.31      0.50 o 
   2   9  -1       23.79       25.86      1.16 o 
   3   9  -1       24.90       25.35      1.01 o 
   4   9  -1       40.84       37.46      1.18 o 
   5   9  -1        2.42        1.64      0.50 o 
   6   9  -1       38.18       40.61      1.26 o 
   7   9  -1        5.80        8.01      0.75 o 
   8   9  -1      113.82      119.77      2.98 o 
   9   9  -1       60.10       61.91      1.51 o 
  10   9  -1        1.14        1.51      0.75 o 
  11   9  -1       54.72       63.93      1.67 o 
   2   0   0     4909.18     4829.83     83.01 o 
   4   0   0      869.29      886.37      7.35 o 
   6   0   0      160.83      136.89      1.65 o 
   8   0   0     3865.55     4142.77     39.27 o 
  10   0   0       60.92      120.42      1.45 o 
  12   0   0     1369.61     1641.07     15.59 o 
  14   0   0       19.42       30.22      0.73 o 
  16   0   0      661.88      614.38      6.09 o 
  18   0   0      311.20      295.87      3.38 o 
  20   0   0       29.30       32.18      1.04 o 
  22   0   0      323.84      295.95      3.46 o 
  24   0   0       10.43       11.34      0.73 o 
  26   0   0       44.27       53.37      1.78 o 
  28   0   0       12.77       14.85      1.42 o 
  30   0   0      403.25      430.54      6.57 o 
  32   0   0      129.71      161.75      3.56 o 
   1   1   0     1417.24     1459.91      8.67 o 
   2   1   0      294.51      292.70      1.90 o 
   3   1   0      520.39      611.32      3.77 o 
   4   1   0     1250.47     1219.25      8.28 o 
   5   1   0      717.92      737.60      4.93 o 
   6   1   0     3608.42     3809.09     25.38 o 
   7   1   0       27.66       30.62      0.41 o 
   8   1   0       51.07       30.19      0.41 o 
   9   1   0       36.96       46.29      0.68 o 
  10   1   0     4235.51     4731.83     31.71 o 
  11   1   0      131.36      135.04      1.67 o 
  12   1   0      301.76      281.47      2.15 o 
  13   1   0        0.67        2.57      0.25 o 
  14   1   0      587.70      569.48      4.07 o 
  15   1   0       74.30       71.66      1.99 o 
  16   1   0      513.72      486.52      3.51 o 
  17   1   0       19.40       28.97      2.06 o 
  18   1   0        1.23        0.50      0.24 o 
  19   1   0       61.86       61.98      0.88 o 
  20   1   0      474.37      488.60      3.69 o 
  22   1   0      717.72      629.98      4.63 o 
  23   1   0       28.69       64.90      1.87 o 
  24   1   0      147.20      146.29      1.61 o 
  25   1   0        0.01        6.04      1.51 o 
  26   1   0       43.36       38.78      1.17 o 
  27   1   0        2.97        6.46      0.75 o 
  28   1   0       86.93       80.24      1.51 o 
  29   1   0       10.79       12.36      0.85 o 
  30   1   0        9.07       15.96      1.01 o 
  31   1   0       24.51       30.43      1.18 o 
  32   1   0       18.15       27.03      1.18 o 
   0   2   0     3646.93     3916.43     37.92 o 
   1   2   0     2836.11     2994.63     20.09 o 
   2   2   0    11366.91    11678.85     81.72 o 
   3   2   0      694.33      751.17      5.06 o 
   4   2   0      946.31     1028.60      6.84 o 
   5   2   0     1122.80     1113.18      7.39 o 
   6   2   0      855.79      991.36      6.64 o 
   7   2   0        0.03        2.58      0.21 o 
   8   2   0     1028.50     1097.92      7.32 o 
   9   2   0     3905.96     4123.16     27.75 o 
  10   2   0      297.06      280.75      2.12 o 
  11   2   0       68.85       61.23      0.67 o 
  12   2   0        0.06        2.31      0.28 o 
  13   2   0      306.82      316.69      2.62 o 
  14   2   0        2.44        1.76      0.22 o 
  15   2   0       15.44       15.99      0.43 o 
  16   2   0     1256.46     1283.27      8.69 o 
  17   2   0     1971.10     1918.14     12.83 o 
  18   2   0       19.96       35.28      2.36 o 
  19   2   0      333.29      300.01      2.68 o 
  20   2   0        2.12        3.07      0.58 o 
  21   2   0       65.28       72.41      0.94 o 
  22   2   0      102.42      113.22      1.32 o 
  23   2   0       59.87       57.19      0.94 o 
  24   2   0        0.49        0.82      0.29 o 
  25   2   0      102.72       89.90      1.56 o 
  26   2   0        3.42        5.14      0.80 o 
  27   2   0       20.87       22.90      1.01 o 
  28   2   0        9.03        8.70      0.75 o 
  29   2   0        5.76        6.62      0.75 o 
  30   2   0       26.55       25.96      1.05 o 
  31   2   0       57.24       66.82      1.51 o 
   1   3   0       35.10       44.77      0.52 o 
   2   3   0     1261.26     1456.12      9.71 o 
   3   3   0     2817.88     3122.08     21.15 o 
   4   3   0       11.62        9.78      0.48 o 
   5   3   0      114.24      116.54      1.16 o 
   6   3   0     1402.05     1508.62     10.06 o 
   7   3   0     3047.78     3182.83     21.44 o 
   8   3   0      108.46      161.83      1.36 o 
   9   3   0      774.84      916.51      6.26 o 
  10   3   0      243.61      249.90      1.94 o 
  11   3   0      405.97      375.46      2.77 o 
  12   3   0      479.68      552.85      4.32 o 
  13   3   0      321.43      285.76      2.32 o 
  14   3   0      445.06      455.30      3.35 o 
  15   3   0       79.45       67.64      0.88 o 
  16   3   0       98.64       91.71      1.08 o 
  17   3   0       18.05       10.17      0.43 o 
  18   3   0       83.88       96.63      1.09 o 
  19   3   0       30.16       35.71      0.70 o 
  20   3   0       80.40       75.57      1.20 o 
  21   3   0       20.86       25.40      0.64 o 
  22   3   0       30.74       22.17      0.67 o 
  23   3   0      131.63      147.42      1.59 o 
  24   3   0       50.68       51.00      0.89 o 
  25   3   0       11.23       14.66      0.80 o 
  26   3   0        3.86        6.58      0.66 o 
  27   3   0       52.40       45.62      1.26 o 
  28   3   0       10.74       12.43      0.85 o 
  29   3   0        0.43       -0.64      0.64 o 
  30   3   0        0.83        0.36      0.73 o 
   0   4   0      209.95      217.56      2.51 o 
   1   4   0     1045.82      984.86      6.71 o 
   2   4   0       17.02       13.97      0.51 o 
   3   4   0       35.46       39.52      0.56 o 
   4   4   0       60.91       52.67      0.66 o 
   5   4   0       20.06       17.22      0.41 o 
   6   4   0      174.78      218.60      1.81 o 
   7   4   0      830.72      723.72      5.06 o 
   8   4   0      516.01      547.25      3.97 o 
   9   4   0      569.83      525.63      3.80 o 
  10   4   0        7.32       10.10      0.41 o 
  11   4   0      302.19      318.77      2.53 o 
  12   4   0       61.29       58.00      0.79 o 
  13   4   0     1121.69     1188.23      8.18 o 
  14   4   0        4.29        4.02      0.34 o 
  15   4   0      268.46      248.49      2.12 o 
  16   4   0       61.80       62.06      0.88 o 
  17   4   0      415.63      424.81      3.37 o 
  18   4   0        8.29        9.54      0.46 o 
  19   4   0        4.20        3.02      0.41 o 
  20   4   0        9.04       13.07      0.56 o 
  21   4   0      484.26      478.66      4.16 o 
  22   4   0        1.46        2.12      0.48 o 
  23   4   0        1.94        3.03      0.43 o 
  24   4   0       30.57       33.52      0.77 o 
  25   4   0       39.31       38.65      1.11 o 
  26   4   0       23.45       21.48      1.16 o 
  27   4   0       45.43       44.07      1.93 o 
  28   4   0        0.14        2.01      1.07 o 
  29   4   0      126.92      130.73      4.78 o 
   1   5   0     1536.26     1554.38     10.44 o 
   2   5   0        3.48        3.65      0.32 o 
   3   5   0      381.97      368.44      2.80 o 
   4   5   0     1038.24     1115.97      7.70 o 
   5   5   0      677.46      663.04      4.72 o 
   6   5   0      156.17      149.81      1.42 o 
   7   5   0      130.24      121.17      1.21 o 
   8   5   0       79.94       75.61      0.94 o 
   9   5   0       39.10       40.85      0.64 o 
  10   5   0        0.05        0.00      0.22 o 
  11   5   0       82.64       92.51      1.01 o 
  12   5   0       46.48       36.58      0.67 o 
  13   5   0       46.81       25.19      0.56 o 
  14   5   0       31.52       21.48      0.64 o 
  15   5   0        9.56       12.70      0.52 o 
  16   5   0       74.44       77.64      1.01 o 
  17   5   0      221.61      195.54      1.87 o 
  18   5   0      173.58      190.29      2.11 o 
  19   5   0      134.54      145.77      1.68 o 
  20   5   0        0.24       -0.10      0.45 o 
  21   5   0        2.05        2.92      0.48 o 
  22   5   0       25.82       23.76      0.74 o 
  23   5   0       78.78       92.76      1.73 o 
  24   5   0       56.07       68.73      1.45 o 
  25   5   0       16.02       18.74      1.51 o 
  26   5   0       51.39       45.20      2.77 o 
  27   5   0       83.47       86.56      2.49 o 
   0   6   0       40.51       35.37      0.94 o 
   1   6   0      170.07      162.53      1.57 o 
   2   6   0      306.28      276.35      2.31 o 
   3   6   0      234.12      270.08      2.28 o 
   4   6   0     1077.60     1023.78      7.15 o 
   5   6   0        3.98        5.29      0.41 o 
   6   6   0     1251.97     1182.90      8.18 o 
   7   6   0       60.96       44.93      0.90 o 
   8   6   0        0.55       -0.31      0.31 o 
   9   6   0      174.35      146.24      1.65 o 
  10   6   0      351.68      354.95      3.19 o 
  11   6   0       66.21       74.77      1.16 o 
  12   6   0      170.44      186.22      3.03 o 
  13   6   0       28.83       31.06      0.84 o 
  14   6   0       47.74       52.40      0.97 o 
  15   6   0       13.35       15.18      0.71 o 
  16   6   0       48.98       50.37      0.97 o 
  17   6   0      148.44      145.91      1.78 o 
  18   6   0       14.18       12.88      0.71 o 
  19   6   0        0.03        0.63      0.50 o 
  20   6   0       46.49       47.71      1.18 o 
  21   6   0      103.72      105.39      1.81 o 
  22   6   0        1.96        0.14      0.54 o 
  23   6   0        0.05       -0.09      0.54 o 
  24   6   0       36.02       33.33      2.01 o 
  25   6   0       28.60       30.19      1.78 o 
   1   7   0      142.78      147.50      1.75 o 
   2   7   0      140.03      141.97      2.22 o 
   3   7   0      192.13      193.28      2.15 o 
   4   7   0       71.77       73.76      1.16 o 
   5   7   0        0.29        0.50      0.45 o 
   6   7   0       53.19       44.30      0.93 o 
   7   7   0      100.37      104.35      1.43 o 
   8   7   0      243.36      218.88      2.82 o 
   9   7   0       13.48       10.65      0.67 o 
  10   7   0      211.41      210.65      2.43 o 
  11   7   0      122.09      120.32      1.61 o 
  12   7   0        7.55        6.43      0.60 o 
  13   7   0       34.44       33.93      0.90 o 
  14   7   0       44.13       45.14      0.93 o 
  15   7   0       17.09       14.17      0.71 o 
  16   7   0      117.25      109.84      1.81 o 
  17   7   0        1.07        2.56      0.54 o 
  18   7   0       48.77       55.44      1.31 o 
  19   7   0        0.21        0.32      0.54 o 
  20   7   0      117.04      120.12      1.99 o 
  21   7   0       16.77       17.93      1.01 o 
  22   7   0       94.73      103.88      1.87 o 
   0   8   0      364.14      355.08     11.82 o 
   1   8   0       31.69       31.73      1.01 o 
   2   8   0       30.57       34.49      1.01 o 
   3   8   0       10.32       12.10      0.75 o 
   4   8   0       16.60       20.17      1.23 o 
   5   8   0        7.03       10.67      0.75 o 
   6   8   0       26.14       21.25      0.85 o 
   7   8   0       12.34        9.48      0.75 o 
   8   8   0      215.88      221.89      2.82 o 
   9   8   0        0.06       -0.25      0.50 o 
  10   8   0       39.96       40.73      1.11 o 
  11   8   0       53.60       62.92      1.24 o 
  12   8   0      161.39      171.25      2.38 o 
  13   8   0       10.92       13.74      0.92 o 
  14   8   0        0.01        1.37      0.54 o 
  15   8   0        2.83        1.19      0.58 o 
  16   8   0        6.88        4.17      0.75 o 
  17   8   0       33.23       35.49      1.18 o 
  18   8   0       36.27       33.73      1.31 o 
   1   9   0        1.09        1.89      0.50 o 
   2   9   0       57.54       57.44      1.93 o 
   3   9   0        0.82        1.76      0.58 o 
   4   9   0        8.54       10.84      0.75 o 
   5   9   0        0.07        0.75      0.58 o 
   6   9   0       73.12       67.54      1.60 o 
   7   9   0       67.57       66.00      2.51 o 
   8   9   0        8.44       13.11      1.31 o 
   9   9   0       81.62       84.27      1.92 o 
  10   9   0       66.39       68.93      1.83 o 
  11   9   0        1.88        0.88      0.64 o 
   2   0   1     9111.60     9387.57     82.90 o 
   4   0   1      988.23     1057.57     10.06 o 
   6   0   1     3293.77     3651.39     42.65 o 
   8   0   1      202.92      213.51      2.21 o 
  10   0   1       32.53       14.95      0.41 o 
  12   0   1      247.33      165.18      1.92 o 
  14   0   1      778.02      767.79      7.54 o 
  16   0   1       10.35        3.88      0.44 o 
  18   0   1        3.10        0.84      0.29 o 
  20   0   1      452.49      457.72      4.80 o 
  22   0   1      190.97      197.17      3.37 o 
  24   0   1       22.31       18.61      1.07 o 
  26   0   1        3.16        4.02      0.71 o 
  28   0   1      120.20      127.09      2.85 o 
  30   0   1       37.99       36.79      1.78 o 
  32   0   1       34.69       32.04      1.78 o 
   0   1   1     7794.10     8140.96    133.83 o 
   1   1   1      559.02      588.45      3.66 o 
   2   1   1       88.58       99.52      0.90 o 
   3   1   1     4567.86     4868.49     31.03 o 
   4   1   1     2353.67     2709.04     15.96 o 
   5   1   1      285.43      303.12      2.18 o 
   6   1   1      764.63      763.81      5.03 o 
   7   1   1        1.49        2.21      0.21 o 
   8   1   1      758.42      730.20      4.92 o 
   9   1   1      755.67      798.14      5.33 o 
  10   1   1      536.91      597.03      4.10 o 
  11   1   1     2645.69     2876.31     19.29 o 
  12   1   1     3180.53     3417.94     22.95 o 
  13   1   1      806.37      925.67      6.25 o 
  14   1   1      424.32      429.22      3.10 o 
  15   1   1      219.34      238.30      1.85 o 
  16   1   1      142.59      121.45      1.31 o 
  17   1   1       56.32       65.16      0.75 o 
  18   1   1      623.88      570.46      4.06 o 
  19   1   1      547.11      527.81      4.31 o 
  20   1   1      574.93      602.50      4.43 o 
  21   1   1      377.46      381.05      2.98 o 
  22   1   1       99.68      109.63      3.41 o 
  23   1   1       12.92       11.65      0.75 o 
  24   1   1      162.49      137.80      2.25 o 
  25   1   1       42.98       51.98      1.60 o 
  26   1   1      171.44      182.71      2.44 o 
  27   1   1       10.93       20.62      1.74 o 
  28   1   1       13.99       17.28      0.85 o 
  29   1   1       26.28       32.25      1.11 o 
  30   1   1        1.00        1.06      0.59 o 
  31   1   1        6.35        8.87      0.80 o 
  32   1   1       12.15       12.24      1.16 o 
   1   2   1      908.14      898.20      9.11 o 
   2   2   1     5886.71     6393.53     48.38 o 
   3   2   1      298.93      333.98      2.43 o 
   4   2   1        8.62        7.78      0.56 o 
   5   2   1     1569.99     1763.19     11.05 o 
   6   2   1      163.96      173.92      1.40 o 
   7   2   1       77.42       76.29      0.63 o 
   8   2   1      400.46      401.53      2.58 o 
   9   2   1      654.63      796.19      4.99 o 
  10   2   1       98.85       72.94      0.70 o 
  11   2   1     1655.92     1710.83     11.42 o 
  12   2   1       52.38       28.24      1.13 o 
  13   2   1      317.87      328.35      2.48 o 
  14   2   1      123.19      142.98      1.32 o 
  15   2   1      152.45      167.65      1.46 o 
  16   2   1      170.39      174.00      1.53 o 
  17   2   1      128.83      132.34      1.27 o 
  18   2   1      639.83      577.40      4.16 o 
  19   2   1      579.11      586.76      4.34 o 
  20   2   1      125.49      120.40      2.01 o 
  21   2   1        7.98       16.17      0.52 o 
  22   2   1      117.93       95.54      1.67 o 
  23   2   1      171.79      144.13      1.94 o 
  24   2   1       94.76       85.47      2.18 o 
  25   2   1        9.80       11.62      0.75 o 
  26   2   1       13.81       12.98      0.80 o 
  27   2   1       26.10       32.19      1.31 o 
  28   2   1       34.64       42.26      1.18 o 
  29   2   1       37.60       47.30      1.45 o 
  30   2   1        0.63        2.01      0.87 o 
  31   2   1       74.94       68.88      1.83 o 
   0   3   1      230.18      313.41      4.08 o 
   1   3   1      212.66      231.77      1.98 o 
   2   3   1       20.49       25.25      0.48 o 
   3   3   1     1310.01     1405.71      9.45 o 
   4   3   1      990.14     1096.07      7.39 o 
   5   3   1     3634.18     3863.20     27.50 o 
   6   3   1      949.08     1088.39      6.82 o 
   7   3   1      346.73      390.81      2.66 o 
   8   3   1       41.26       39.00      0.53 o 
   9   3   1      109.72       94.03      0.81 o 
  10   3   1        4.92        2.20      0.18 o 
  11   3   1      183.78      189.51      1.45 o 
  12   3   1      342.72      323.41      2.45 o 
  13   3   1      610.58      612.90      4.30 o 
  14   3   1        0.23        0.50      0.24 o 
  15   3   1       28.45       25.28      0.64 o 
  16   3   1        2.38        3.14      0.26 o 
  17   3   1       65.11       59.70      0.88 o 
  18   3   1       70.08       67.69      0.91 o 
  19   3   1        4.57        3.11      0.34 o 
  20   3   1       37.73       39.41      0.70 o 
  21   3   1        5.22        5.79      0.41 o 
  22   3   1       49.57       50.01      1.45 o 
  23   3   1       20.76       19.25      0.84 o 
  24   3   1        8.39        8.43      0.66 o 
  25   3   1       76.69       75.71      1.74 o 
  26   3   1       51.58       53.52      1.45 o 
  27   3   1       70.66       71.29      1.74 o 
  28   3   1        6.54       10.28      1.35 o 
  29   3   1       33.38       33.62      1.45 o 
  30   3   1        9.23       12.27      1.16 o 
   1   4   1      324.20      316.98      3.26 o 
   2   4   1      201.04      224.58      4.22 o 
   3   4   1        8.48        2.91      0.22 o 
   4   4   1       33.99       25.17      0.64 o 
   5   4   1       40.54       50.69      0.88 o 
   6   4   1       71.55      100.22      1.05 o 
   7   4   1     1379.06     1481.18      9.26 o 
   8   4   1       74.68       80.09      0.93 o 
   9   4   1      323.99      306.65      2.22 o 
  10   4   1       67.45       61.36      0.76 o 
  11   4   1      139.13      125.90      1.19 o 
  12   4   1      358.91      351.05      2.37 o 
  13   4   1      227.05      184.62      1.45 o 
  14   4   1      447.53      431.81      3.03 o 
  15   4   1     2627.84     2577.77     15.88 o 
  16   4   1       25.99       33.78      1.39 o 
  17   4   1      546.30      493.83      3.78 o 
  18   4   1        1.02        0.39      0.26 o 
  19   4   1      128.63      123.32      1.32 o 
  20   4   1       42.04       40.13      0.70 o 
  21   4   1        0.63        1.26      0.36 o 
  22   4   1        0.20        0.00      0.58 o 
  23   4   1      120.28      119.55      2.21 o 
  24   4   1        6.80       10.40      0.87 o 
  25   4   1       21.94       18.16      1.04 o 
  26   4   1      139.47      136.83      2.51 o 
  27   4   1       80.90       89.90      2.03 o 
  28   4   1       45.70       56.60      1.63 o 
  29   4   1        2.18        3.52      0.87 o 
   0   5   1        2.85        1.51      0.45 o 
   1   5   1      194.47      203.70      2.26 o 
   2   5   1       27.52       25.91      0.75 o 
   3   5   1      104.31       97.21      1.37 o 
   4   5   1       94.88       88.99      1.20 o 
   5   5   1     1421.00     1424.63     10.66 o 
   6   5   1      518.00      494.68      3.76 o 
   7   5   1      231.44      240.95      2.58 o 
   8   5   1       24.34       17.02      0.62 o 
   9   5   1      148.55      161.10      1.40 o 
  10   5   1        5.27        6.56      0.38 o 
  11   5   1       90.16       88.64      0.99 o 
  12   5   1        0.51        0.39      0.20 o 
  13   5   1      106.89      107.07      1.06 o 
  14   5   1      172.13      165.24      1.41 o 
  15   5   1        2.48        2.63      0.34 o 
  16   5   1       74.14       67.58      0.90 o 
  17   5   1       35.88       41.12      0.74 o 
  18   5   1       17.02       24.17      0.70 o 
  19   5   1       35.88       28.52      0.70 o 
  20   5   1        0.63        0.25      0.41 o 
  21   5   1      137.75      140.24      1.76 o 
  22   5   1       42.00       44.42      1.18 o 
  23   5   1        0.77        0.50      0.58 o 
  24   5   1       58.00       62.23      2.10 o 
  25   5   1      135.43      145.32      2.61 o 
  26   5   1        1.36        1.17      0.87 o 
  27   5   1       22.03       25.88      1.33 o 
   1   6   1      356.90      335.15      3.39 o 
   2   6   1      686.06      679.98      6.16 o 
   3   6   1       11.38       10.42      0.66 o 
   4   6   1      269.58      279.68      2.95 o 
   5   6   1        4.44        5.40      0.45 o 
   6   6   1      143.68      136.10      1.42 o 
   7   6   1       81.24       79.02      1.05 o 
   8   6   1        0.62        1.15      0.34 o 
   9   6   1       57.11       47.77      0.79 o 
  10   6   1      291.66      269.77      2.42 o 
  11   6   1      172.17      171.97      1.74 o 
  12   6   1      105.88       95.01      1.21 o 
  13   6   1       48.40       56.10      0.83 o 
  14   6   1       22.11       17.95      0.64 o 
  15   6   1       66.29       69.79      1.08 o 
  16   6   1      135.13      127.40      1.65 o 
  17   6   1        2.29        3.58      0.48 o 
  18   6   1        2.11        2.52      0.48 o 
  19   6   1      194.01      189.13      2.91 o 
  20   6   1       41.41       46.68      1.07 o 
  21   6   1        0.06       -0.10      0.45 o 
  22   6   1        0.68       -0.19      0.64 o 
  23   6   1       52.69       50.27      1.53 o 
  24   6   1      151.44      139.90      2.70 o 
  25   6   1        0.68        0.67      0.87 o 
   0   7   1      386.33      366.65     12.83 o 
   1   7   1       77.69       74.91      1.37 o 
   2   7   1       35.20       30.01      0.92 o 
   3   7   1       53.89       49.24      1.11 o 
   4   7   1       74.78       70.33      1.20 o 
   5   7   1        6.38        5.61      0.54 o 
   6   7   1      219.60      194.90      2.38 o 
   7   7   1       79.36       61.55      1.31 o 
   8   7   1      212.19      203.71      2.57 o 
   9   7   1      148.90      140.84      1.84 o 
  10   7   1        3.29        3.90      0.49 o 
  11   7   1        0.37        1.19      0.64 o 
  12   7   1       71.41       68.89      1.66 o 
  13   7   1       28.83       31.13      0.90 o 
  14   7   1       21.96       21.60      0.79 o 
  15   7   1        1.86        3.04      0.48 o 
  16   7   1        5.01        7.68      0.67 o 
  17   7   1        3.22        1.60      0.54 o 
  18   7   1      124.71      127.93      1.99 o 
  19   7   1        5.09        5.41      0.75 o 
  20   7   1       14.46       17.21      1.01 o 
  21   7   1       10.93       14.82      0.94 o 
  22   7   1       93.14       98.04      4.28 o 
   1   8   1       24.18       20.17      1.04 o 
   2   8   1      183.19      181.20      2.80 o 
   3   8   1       15.30       17.63      1.07 o 
   4   8   1        4.25        4.53      0.73 o 
   5   8   1       75.59       69.41      1.37 o 
   6   8   1       95.07      106.46      1.89 o 
   7   8   1       33.62       33.58      1.16 o 
   8   8   1        2.15        1.26      0.50 o 
   9   8   1       36.49       33.57      1.05 o 
  10   8   1       24.07       22.43      1.01 o 
  11   8   1        3.99        4.55      0.75 o 
  12   8   1      140.26      143.61      2.19 o 
  13   8   1       23.60       26.35      1.05 o 
  14   8   1      221.04      226.09      3.49 o 
  15   8   1       13.85       14.97      1.01 o 
  16   8   1        0.19        0.46      0.54 o 
  17   8   1        5.55        4.73      0.75 o 
   0   9   1        2.60        0.75      0.71 o 
   1   9   1        1.39        2.31      0.59 o 
   2   9   1       23.79       26.08      1.01 o 
   3   9   1       24.91       24.92      1.60 o 
   4   9   1       40.89       36.41      1.33 o 
   5   9   1        2.53        0.69      0.67 o 
   6   9   1       38.17       41.28      1.45 o 
   7   9   1        5.76        7.50      0.94 o 
   8   9   1      114.07      123.19      2.41 o 
   9   9   1       60.03       59.32      2.84 o 
  10   9   1        1.13        1.08      0.73 o 
  11   9   1       54.72       62.06      1.74 o 
   0   0   2    48756.70    48923.07   1376.75 o 
   2   0   2    19674.19    19805.60    176.30 o 
   4   0   2      446.63      330.35      3.38 o 
   6   0   2       77.52       48.99      1.29 o 
   8   0   2     2792.60     3232.76     31.17 o 
  10   0   2      210.24      238.67      3.63 o 
  12   0   2        0.35        4.29      0.36 o 
  14   0   2      645.66      569.07      7.29 o 
  16   0   2        2.70        0.00      0.50 o 
  18   0   2       51.05       53.08      1.42 o 
  20   0   2       13.60        1.51      0.71 o 
  22   0   2       84.68       57.36      2.01 o 
  24   0   2       31.59       36.62      2.26 o 
  26   0   2       97.30      102.33      4.78 o 
  28   0   2        8.11       12.09      1.76 o 
  30   0   2      377.17      396.58      6.22 o 
   1   1   2     1053.84     1093.78      7.47 o 
   2   1   2     1010.83     1083.73      7.29 o 
   3   1   2      325.53      385.11      2.73 o 
   4   1   2      877.50      953.52      5.92 o 
   5   1   2      300.49      300.63      2.22 o 
   6   1   2       70.62       50.96      0.53 o 
   7   1   2       60.17       68.20      0.73 o 
   8   1   2       29.26       23.18      0.42 o 
   9   1   2        6.85       11.24      0.33 o 
  10   1   2     1490.55     1560.34     12.29 o 
  11   1   2      206.37      210.48      2.32 o 
  12   1   2       63.16       72.44      0.73 o 
  13   1   2       31.44       32.58      0.66 o 
  14   1   2      295.88      267.33      2.70 o 
  15   1   2        8.37        5.71      0.38 o 
  16   1   2       27.40       21.73      0.66 o 
  17   1   2        5.18        5.22      0.50 o 
  18   1   2      448.85      487.92      4.58 o 
  19   1   2      106.64      106.97      2.98 o 
  20   1   2     1336.10     1253.07     10.74 o 
  21   1   2       13.05       14.09      1.51 o 
  22   1   2      177.12      162.64      2.13 o 
  23   1   2        6.25       12.83      1.45 o 
  24   1   2       57.15       65.14      1.31 o 
  25   1   2        2.39        2.86      0.50 o 
  26   1   2       34.17       22.43      0.92 o 
  27   1   2       11.32       11.89      0.75 o 
  28   1   2       56.76       58.54      1.53 o 
  29   1   2       17.52       18.33      1.16 o 
  30   1   2        1.59        1.58      0.73 o 
  31   1   2       11.61       16.82      1.16 o 
   0   2   2      492.03      513.96      5.13 o 
   1   2   2       72.73       86.37      0.89 o 
   2   2   2      503.88      619.73      3.94 o 
   3   2   2       72.36       51.08      0.84 o 
   4   2   2     2056.23     1990.13     12.66 o 
   5   2   2       20.68       12.12      0.49 o 
   6   2   2      246.38      261.71      2.01 o 
   7   2   2      338.71      332.22      2.43 o 
   8   2   2     1174.82     1380.93      9.34 o 
   9   2   2     1183.12     1313.00      7.69 o 
  10   2   2      116.93      120.01      1.22 o 
  11   2   2       71.54       62.77      0.73 o 
  12   2   2      203.54      194.33      2.06 o 
  13   2   2      550.12      480.50      3.54 o 
  14   2   2      445.84      430.03      3.20 o 
  15   2   2       53.37       42.36      0.92 o 
  16   2   2      179.40      212.56      1.66 o 
  17   2   2     1192.75     1190.25      8.13 o 
  18   2   2      141.64      117.60      1.86 o 
  19   2   2      222.38      192.83      2.30 o 
  20   2   2       21.28       13.79      1.37 o 
  21   2   2       34.65       32.75      0.92 o 
  22   2   2       10.71       10.03      0.66 o 
  23   2   2       30.41       26.91      0.92 o 
  24   2   2       30.94       41.94      1.45 o 
  25   2   2      103.22       99.47      2.03 o 
  26   2   2       16.39       13.66      0.94 o 
  27   2   2       12.13        8.90      0.87 o 
  28   2   2       12.83       16.82      1.24 o 
  29   2   2        0.86        0.84      0.58 o 
  30   2   2       47.04       45.98      1.60 o 
  31   2   2       24.73       26.46      1.11 o 
   1   3   2        4.37        1.88      0.30 o 
   2   3   2       45.94       58.38      1.51 o 
   3   3   2     2183.80     2435.40     18.02 o 
   4   3   2      652.51      707.40      5.58 o 
   5   3   2       66.47       58.28      1.32 o 
   6   3   2      295.98      323.15      2.49 o 
   7   3   2     1346.51     1351.44      8.50 o 
   8   3   2       73.56       85.42      0.95 o 
   9   3   2      952.46     1047.82      6.62 o 
  10   3   2        0.71        0.86      0.19 o 
  11   3   2      628.80      604.26      3.77 o 
  12   3   2       52.51       58.69      0.69 o 
  13   3   2       30.63       23.69      0.46 o 
  14   3   2      478.97      454.87      3.07 o 
  15   3   2        6.15        5.19      0.33 o 
  16   3   2        4.65        3.67      0.25 o 
  17   3   2       34.02       32.54      0.66 o 
  18   3   2      296.76      316.75      2.35 o 
  19   3   2      144.74      133.37      1.63 o 
  20   3   2        9.02        6.50      0.59 o 
  21   3   2       79.69       72.29      1.43 o 
  22   3   2        0.68        0.50      0.50 o 
  23   3   2       44.56       47.45      1.26 o 
  24   3   2       31.32       39.19      1.52 o 
  25   3   2        3.27        1.89      0.50 o 
  26   3   2        0.70        1.13      0.50 o 
  27   3   2       81.85       76.20      1.56 o 
  28   3   2        2.78        4.31      0.80 o 
  29   3   2       14.03       14.85      1.01 o 
  30   3   2        1.35       -0.32      0.54 o 
   0   4   2        3.17        1.17      0.45 o 
   1   4   2      106.96      101.37      1.48 o 
   2   4   2       81.61       80.99      1.07 o 
   3   4   2      184.62      149.33      1.75 o 
   4   4   2       17.92       13.13      0.57 o 
   5   4   2      319.48      284.07      2.56 o 
   6   4   2        5.39        9.46      0.56 o 
   7   4   2      144.42      149.04      1.61 o 
   8   4   2       37.02       38.52      0.71 o 
   9   4   2       82.14       95.99      1.50 o 
  10   4   2       60.62       62.40      0.76 o 
  11   4   2       17.75       25.25      0.35 o 
  12   4   2       16.45       14.23      0.43 o 
  13   4   2     1289.23     1237.40      6.98 o 
  14   4   2      117.87      129.84      1.21 o 
  15   4   2       82.76       89.67      1.15 o 
  16   4   2        5.44        4.22      0.41 o 
  17   4   2      272.11      284.99      2.48 o 
  18   4   2        8.38        4.25      0.41 o 
  19   4   2        9.03        7.74      0.63 o 
  20   4   2        9.43        5.95      0.66 o 
  21   4   2      323.14      308.35      3.52 o 
  22   4   2       15.42       18.40      0.80 o 
  23   4   2        0.15        1.69      0.54 o 
  24   4   2       51.60       54.11      1.31 o 
  25   4   2       34.03       33.90      1.11 o 
  26   4   2       18.57       22.09      1.01 o 
  27   4   2       31.78       36.25      1.26 o 
  28   4   2        4.54        6.06      0.75 o 
   1   5   2     1058.89     1132.32     10.60 o 
   2   5   2       29.67       29.10      0.92 o 
   3   5   2      403.71      411.56      4.02 o 
   4   5   2      365.94      353.87      3.19 o 
   5   5   2      435.56      424.47      3.63 o 
   6   5   2      200.58      201.26      2.05 o 
   7   5   2       57.00       50.75      1.00 o 
   8   5   2       14.52       10.66      0.56 o 
   9   5   2       48.76       46.32      0.97 o 
  10   5   2       67.51       72.61      1.01 o 
  11   5   2      144.60      140.10      1.50 o 
  12   5   2      266.77      262.40      2.36 o 
  13   5   2        4.09        2.35      0.41 o 
  14   5   2        2.43        1.43      0.41 o 
  15   5   2       14.26        9.05      0.64 o 
  16   5   2       47.23       56.33      0.97 o 
  17   5   2       62.21       56.45      0.94 o 
  18   5   2       89.60       86.44      1.15 o 
  19   5   2      203.79      207.79      2.70 o 
  20   5   2        5.34        6.96      0.75 o 
  21   5   2        3.02        1.76      0.50 o 
  22   5   2       13.71       14.87      0.92 o 
  23   5   2       42.15       47.71      1.31 o 
  24   5   2       25.23       27.31      1.01 o 
  25   5   2        5.98        7.67      0.83 o 
  26   5   2       79.93       85.06      2.72 o 
   0   6   2       60.12       57.86      1.78 o 
   1   6   2       48.27       48.06      1.38 o 
   2   6   2      205.62      207.72      2.74 o 
   3   6   2      280.90      279.77      3.14 o 
   4   6   2     1082.54     1055.35      9.24 o 
   5   6   2        3.04        0.38      0.51 o 
   6   6   2      528.76      462.20      4.65 o 
   7   6   2       14.85       15.88      0.75 o 
   8   6   2       75.06       74.43      1.08 o 
   9   6   2       64.31       68.80      1.05 o 
  10   6   2      123.11      122.77      1.38 o 
  11   6   2      126.59      117.48      1.35 o 
  12   6   2      137.21      136.62      1.53 o 
  13   6   2       74.19       75.80      1.12 o 
  14   6   2       12.41       12.68      0.64 o 
  15   6   2        1.19        1.51      0.41 o 
  16   6   2       88.90       95.44      1.32 o 
  17   6   2       99.65       95.00      1.55 o 
  18   6   2       35.56       26.43      0.90 o 
  19   6   2        0.34        1.69      0.54 o 
  20   6   2       33.74       42.47      1.45 o 
  21   6   2       78.42       78.82      1.83 o 
  22   6   2        4.16        7.27      0.94 o 
  23   6   2        1.17       -0.72      0.73 o 
  24   6   2       36.44       37.98      1.53 o 
   1   7   2       97.75      100.33      1.62 o 
   2   7   2       68.19       63.11      1.89 o 
   3   7   2      143.17      154.45      2.13 o 
   4   7   2       27.87       21.25      0.92 o 
   5   7   2        1.11        0.88      0.50 o 
   6   7   2       49.39       50.74      1.43 o 
   7   7   2      104.37      107.20      2.11 o 
   8   7   2      137.78      127.27      1.70 o 
   9   7   2       17.33       18.12      0.79 o 
  10   7   2      276.99      288.41      3.31 o 
  11   7   2       81.61       75.84      1.43 o 
  12   7   2       49.49       51.29      1.31 o 
  13   7   2       17.58       20.46      0.92 o 
  14   7   2        7.77        8.61      0.75 o 
  15   7   2        6.25        5.91      0.60 o 
  16   7   2       65.88       66.56      1.24 o 
  17   7   2        6.60        8.07      0.75 o 
  18   7   2       37.14       33.62      1.11 o 
  19   7   2        0.21        0.25      0.59 o 
  20   7   2       89.91       84.86      3.64 o 
  21   7   2       15.16       15.63      1.16 o 
   0   8   2      268.90      286.50      5.28 o 
   1   8   2       25.03       22.64      1.16 o 
   2   8   2       25.40       23.15      1.16 o 
   3   8   2       11.74       11.84      0.94 o 
   4   8   2       28.11       31.60      1.33 o 
   5   8   2        3.93        3.63      0.66 o 
   6   8   2       50.81       52.10      1.31 o 
   7   8   2       13.07       15.15      0.92 o 
   8   8   2      102.47       97.09      1.73 o 
   9   8   2        2.05        0.41      0.54 o 
  10   8   2       15.20       15.06      1.02 o 
  11   8   2       59.78       59.30      1.43 o 
  12   8   2      147.55      153.61      2.38 o 
  13   8   2        2.05        4.82      0.75 o 
  14   8   2        2.39        3.75      0.80 o 
  15   8   2        0.36       -0.54      0.54 o 
  16   8   2        8.00        7.82      0.87 o 
   1   9   2        1.23       -0.20      1.01 o 
   2   9   2       39.05       35.96      1.33 o 
   3   9   2        1.42       -0.06      0.64 o 
   4   9   2        3.10        1.87      0.73 o 
   5   9   2        0.80        0.22      0.76 o 
   6   9   2       57.29       58.96      1.63 o 
   7   9   2       42.20       46.36      1.63 o 
   8   9   2        7.17       10.78      1.04 o 
   9   9   2       84.87       92.31      2.67 o 
   2   0   3     1473.52     1552.25     12.76 o 
   4   0   3      370.93      358.29      7.57 o 
   6   0   3     4074.52     4411.78     59.17 o 
   8   0   3      176.31      142.33      1.83 o 
  10   0   3      200.02      139.49      2.46 o 
  12   0   3      157.18      171.26      2.21 o 
  14   0   3      302.53      246.98      2.88 o 
  16   0   3      184.16      130.63      1.92 o 
  18   0   3      308.64      279.99      3.38 o 
  20   0   3       12.35        6.95      0.64 o 
  22   0   3      380.03      362.11      7.56 o 
  24   0   3       51.44       56.66      1.33 o 
  26   0   3       11.31        6.38      1.07 o 
  28   0   3       84.87       77.27      2.29 o 
  30   0   3       38.97       36.75      1.78 o 
   0   1   3      192.79      131.67      1.74 o 
   1   1   3      757.89      766.44      5.30 o 
   2   1   3     1340.69     1493.59     11.40 o 
   3   1   3     1106.29     1168.40      8.28 o 
   4   1   3      163.62      176.07      1.91 o 
   5   1   3        9.48        6.66      0.34 o 
   6   1   3       60.70       65.31      1.12 o 
   7   1   3       49.01       32.39      0.60 o 
   8   1   3      134.55       85.63      0.84 o 
   9   1   3      337.85      330.59      2.52 o 
  10   1   3      260.15      217.17      1.81 o 
  11   1   3      547.88      596.08      3.95 o 
  12   1   3      747.84      831.10      5.81 o 
  13   1   3      426.71      438.33      4.54 o 
  14   1   3       19.43       19.31      0.67 o 
  15   1   3       71.20       88.02      1.01 o 
  16   1   3      623.34      607.15      4.58 o 
  17   1   3       20.15       25.58      0.62 o 
  18   1   3      745.85      748.76      5.50 o 
  19   1   3      351.00      340.70      2.90 o 
  20   1   3      343.34      342.45      2.93 o 
  21   1   3      293.38      286.75      3.33 o 
  22   1   3      149.27      145.64      1.63 o 
  23   1   3       12.49       10.99      0.67 o 
  24   1   3       15.20       13.45      0.67 o 
  25   1   3       16.03       18.23      0.74 o 
  26   1   3       56.33       62.99      1.20 o 
  27   1   3        6.90        9.60      0.71 o 
  28   1   3        6.02        6.44      0.67 o 
  29   1   3       24.05       28.58      1.05 o 
  30   1   3        5.12        6.14      0.75 o 
   1   2   3      153.95      147.74      1.65 o 
   2   2   3      780.31      754.43      5.27 o 
   3   2   3       52.47       58.67      1.95 o 
   4   2   3      358.03      400.51      3.01 o 
   5   2   3      545.10      551.76      4.41 o 
   6   2   3      733.21      769.49      5.44 o 
   7   2   3       24.53       13.20      0.43 o 
   8   2   3      338.70      364.22      2.84 o 
   9   2   3      384.29      380.47      2.93 o 
  10   2   3      243.97      264.83      2.42 o 
  11   2   3      564.33      568.33      4.63 o 
  12   2   3      172.86      196.40      1.72 o 
  13   2   3      373.19      345.00      2.43 o 
  14   2   3       74.40       56.29      0.69 o 
  15   2   3      243.41      230.71      1.74 o 
  16   2   3      232.73      208.63      1.93 o 
  17   2   3      244.88      227.15      2.05 o 
  18   2   3       58.12       46.03      0.93 o 
  19   2   3      209.29      213.41      2.28 o 
  20   2   3      420.88      378.71      3.50 o 
  21   2   3       37.36       29.08      0.90 o 
  22   2   3        9.28        3.19      0.45 o 
  23   2   3      154.28      144.88      1.88 o 
  24   2   3       75.52       71.74      1.29 o 
  25   2   3       20.57       16.64      0.84 o 
  26   2   3       17.25       13.85      0.79 o 
  27   2   3        6.91        6.25      0.67 o 
  28   2   3       33.07       36.60      1.07 o 
  29   2   3        8.69        9.43      0.71 o 
  30   2   3        1.30        2.14      0.75 o 
   0   3   3      126.21      133.36      1.77 o 
   1   3   3      642.33      658.16      5.16 o 
   2   3   3      356.95      359.95      2.76 o 
   3   3   3       59.39       83.04      1.46 o 
   4   3   3      173.35      143.42      1.30 o 
   5   3   3      764.81      829.72      5.85 o 
   6   3   3       85.35       96.92      1.09 o 
   7   3   3      447.27      415.23      4.16 o 
   8   3   3        7.42        7.16      0.34 o 
   9   3   3      344.12      315.86      2.55 o 
  10   3   3       10.14       11.15      0.46 o 
  11   3   3        1.09        2.75      0.34 o 
  12   3   3       87.35       84.75      1.01 o 
  13   3   3      168.48      189.46      1.68 o 
  14   3   3      117.01      102.69      1.09 o 
  15   3   3       84.27       79.65      1.15 o 
  16   3   3      103.53      114.78      1.31 o 
  17   3   3       68.23       72.30      1.10 o 
  18   3   3      132.38      137.16      1.67 o 
  19   3   3        5.28        8.11      0.71 o 
  20   3   3       18.87       18.78      0.67 o 
  21   3   3        2.41        3.58      0.45 o 
  22   3   3       67.80       68.15      1.49 o 
  23   3   3       19.58       16.02      0.92 o 
  24   3   3        1.98        1.89      0.50 o 
  25   3   3       38.09       37.55      1.18 o 
  26   3   3       26.65       27.34      1.01 o 
  27   3   3       48.74       50.06      1.31 o 
  28   3   3        0.23        0.56      0.66 o 
  29   3   3       24.45       27.98      1.11 o 
   1   4   3       89.08       74.01      0.81 o 
   2   4   3        9.11        6.98      0.36 o 
   3   4   3        1.42        0.69      0.27 o 
   4   4   3       67.43       79.30      1.07 o 
   5   4   3        6.19        8.02      0.51 o 
   6   4   3        0.82        1.01      0.50 o 
   7   4   3      846.73      867.40      6.93 o 
   8   4   3       21.42       23.23      0.86 o 
   9   4   3       88.66       98.83      1.29 o 
  10   4   3      136.32      146.28      1.70 o 
  11   4   3       56.13       45.20      1.10 o 
  12   4   3       24.42       17.29      0.95 o 
  13   4   3       49.25       49.83      1.43 o 
  14   4   3      435.49      457.87      4.35 o 
  15   4   3     2056.63     1985.31     14.78 o 
  16   4   3       28.07       45.18      2.54 o 
  17   4   3      162.24      151.45      2.13 o 
  18   4   3       18.55       17.59      0.80 o 
  19   4   3       24.72       21.65      1.01 o 
  20   4   3        1.52        0.50      0.50 o 
  21   4   3        5.66        3.22      0.59 o 
  22   4   3        6.59        6.69      0.75 o 
  23   4   3      109.02      110.04      1.96 o 
  24   4   3        3.49        4.32      0.75 o 
  25   4   3       21.69       23.04      1.01 o 
  26   4   3      137.43      147.24      2.54 o 
  27   4   3       28.89       25.82      1.11 o 
   0   5   3       13.30        8.81      1.07 o 
   1   5   3      305.53      301.56      2.74 o 
   2   5   3        1.68        0.34      0.39 o 
   3   5   3        6.57       10.41      0.77 o 
   4   5   3        6.12        7.77      0.63 o 
   5   5   3      512.63      543.49      4.62 o 
   6   5   3      115.35       97.75      1.37 o 
   7   5   3      251.84      236.91      2.42 o 
   8   5   3      189.47      186.51      2.05 o 
   9   5   3      226.91      198.91      2.15 o 
  10   5   3       39.03       41.46      0.93 o 
  11   5   3        7.59        9.08      0.55 o 
  12   5   3        4.94        3.14      0.41 o 
  13   5   3        6.27        6.23      0.46 o 
  14   5   3      200.79      202.27      2.04 o 
  15   5   3        0.96        0.79      0.34 o 
  16   5   3        9.79        6.30      0.55 o 
  17   5   3       39.66       44.00      0.97 o 
  18   5   3        0.64        0.88      0.50 o 
  19   5   3       17.30       19.07      0.92 o 
  20   5   3        0.58        1.51      0.59 o 
  21   5   3       78.76       76.95      1.56 o 
  22   5   3       12.39       12.29      0.92 o 
  23   5   3        0.18        1.01      0.59 o 
  24   5   3       49.11       57.71      1.43 o 
  25   5   3      115.65      124.91      2.76 o 
   1   6   3      228.60      218.66      2.77 o 
   2   6   3      540.86      542.11      5.34 o 
   3   6   3       13.93       17.25      1.02 o 
   4   6   3       82.46       73.17      1.43 o 
   5   6   3        6.77        6.80      0.75 o 
   6   6   3       65.84       55.07      1.07 o 
   7   6   3       49.14       43.76      1.06 o 
   8   6   3        2.30        2.11      0.45 o 
   9   6   3       45.02       43.38      0.93 o 
  10   6   3       66.22       61.65      1.99 o 
  11   6   3       81.37       92.51      1.29 o 
  12   6   3      177.92      175.71      2.34 o 
  13   6   3       48.62       42.72      0.91 o 
  14   6   3        1.84        0.00      0.41 o 
  15   6   3       75.05       67.70      1.12 o 
  16   6   3       94.36       87.97      1.32 o 
  17   6   3        2.20        2.74      0.51 o 
  18   6   3        1.33        3.30      0.65 o 
  19   6   3       84.68       85.90      1.62 o 
  20   6   3       43.38       49.62      1.31 o 
  21   6   3        0.86        1.21      0.59 o 
  22   6   3        1.93        1.68      0.87 o 
  23   6   3       32.04       34.30      2.47 o 
   0   7   3      259.58      228.74      5.28 o 
   1   7   3       52.10       55.87      1.37 o 
   2   7   3       24.35       26.83      1.01 o 
   3   7   3       29.07       27.90      1.01 o 
   4   7   3       10.02       12.03      0.80 o 
   5   7   3        3.42        0.88      0.80 o 
   6   7   3       64.83       54.11      1.45 o 
   7   7   3       42.96       44.78      1.26 o 
   8   7   3      250.00      250.73      4.28 o 
   9   7   3      110.73       94.46      2.20 o 
  10   7   3       15.56       21.16      0.79 o 
  11   7   3        6.36        3.88      0.55 o 
  12   7   3       25.91       27.93      0.93 o 
  13   7   3        9.73       15.09      0.86 o 
  14   7   3       23.09       24.56      1.01 o 
  15   7   3       10.93       12.03      0.92 o 
  16   7   3        0.45        0.34      0.55 o 
  17   7   3        1.89        0.93      0.73 o 
  18   7   3       63.80       64.62      1.83 o 
  19   7   3        2.32        1.87      0.73 o 
   1   8   3       13.67       14.86      1.01 o 
   2   8   3      122.00      134.26      2.13 o 
   3   8   3        8.16        8.44      0.80 o 
   4   8   3        0.14        0.70      0.65 o 
   5   8   3       37.20       36.51      2.80 o 
   6   8   3       49.36       49.32      1.53 o 
   7   8   3       24.45       21.24      1.16 o 
   8   8   3        2.54        2.35      0.66 o 
   9   8   3       35.21       31.41      1.52 o 
  10   8   3        8.43        7.40      0.80 o 
  11   8   3        1.12        0.50      0.66 o 
  12   8   3       55.61       54.93      1.82 o 
  13   8   3       16.10       16.77      1.05 o 
  14   8   3      162.76      168.31      2.50 o 
  15   8   3        5.63        6.92      1.21 o 
   0   9   3        0.04       -1.01      1.01 o 
   1   9   3        1.94        1.51      1.07 o 
   2   9   3       20.96       17.40      1.57 o 
   3   9   3       13.12       12.87      1.42 o 
   4   9   3       26.74       26.17      1.78 o 
   5   9   3        4.07        3.89      0.94 o 
   0   0   4    10593.78    10894.12    126.79 o 
   2   0   4     2876.52     3347.70     31.01 o 
   4   0   4       81.41       93.73      2.34 o 
   6   0   4      123.74      135.76      1.92 o 
   8   0   4      912.69      913.33     12.50 o 
  10   0   4       26.49       24.42      1.00 o 
  12   0   4        0.11        0.17      0.40 o 
  14   0   4      184.06      202.36      2.58 o 
  16   0   4        7.78        8.44      0.80 o 
  18   0   4        5.39        0.63      0.41 o 
  20   0   4       31.16       27.68      1.04 o 
  22   0   4       70.78       95.23      2.29 o 
  24   0   4       11.36        7.19      1.07 o 
  26   0   4       29.25       32.82      1.57 o 
  28   0   4        3.77        3.27      1.07 o 
   1   1   4      431.87      409.54      3.15 o 
   2   1   4      149.21      135.43      1.57 o 
   3   1   4       43.34       46.08      0.79 o 
   4   1   4       57.79       64.86      0.85 o 
   5   1   4      102.60       98.16      0.91 o 
   6   1   4       46.46       34.85      0.54 o 
   7   1   4        1.31        0.00      0.22 o 
   8   1   4       35.01       32.72      0.75 o 
   9   1   4        8.39        9.80      0.64 o 
  10   1   4      499.28      479.75      3.55 o 
  11   1   4       25.77       20.64      0.56 o 
  12   1   4       26.80       20.89      0.64 o 
  13   1   4       17.09       13.21      0.48 o 
  14   1   4      216.94      246.07      2.10 o 
  15   1   4       17.57       14.78      0.52 o 
  16   1   4       95.15       98.30      1.19 o 
  17   1   4        1.74        2.06      0.45 o 
  18   1   4      163.88      133.70      1.65 o 
  19   1   4       28.85       34.39      0.99 o 
  20   1   4      449.15      450.06      4.74 o 
  21   1   4        7.40        6.33      0.55 o 
  22   1   4      100.06       74.19      1.58 o 
  23   1   4        5.09        7.01      0.67 o 
  24   1   4       29.99       21.86      1.03 o 
  25   1   4        0.65        0.13      0.50 o 
  26   1   4       10.74       15.36      0.85 o 
  27   1   4        6.07        6.69      0.75 o 
  28   1   4       21.45       25.81      1.01 o 
  29   1   4        6.21        8.97      0.80 o 
   0   2   4        6.25       12.79      0.64 o 
   1   2   4       34.15       34.80      0.69 o 
   2   2   4      207.56      191.35      1.77 o 
   3   2   4       11.69       13.20      0.48 o 
   4   2   4      557.72      617.40      4.48 o 
   5   2   4       24.18       17.76      0.60 o 
   6   2   4      121.27      149.74      1.45 o 
   7   2   4       47.59       52.62      1.01 o 
   8   2   4      396.48      432.69      3.38 o 
   9   2   4      427.30      418.82      3.25 o 
  10   2   4       34.47       42.12      0.84 o 
  11   2   4       38.70       38.53      0.83 o 
  12   2   4       42.14       42.19      0.84 o 
  13   2   4      237.05      245.07      2.38 o 
  14   2   4      167.32      176.53      1.97 o 
  15   2   4       24.49       32.57      0.89 o 
  16   2   4       86.70       73.70      1.12 o 
  17   2   4      434.65      392.30      3.55 o 
  18   2   4       87.97      100.42      1.53 o 
  19   2   4      103.09      103.82      1.52 o 
  20   2   4        0.91        0.80      0.45 o 
  21   2   4       22.85       27.52      0.92 o 
  22   2   4       14.08       22.64      1.16 o 
  23   2   4       22.97       23.71      0.90 o 
  24   2   4        8.53       10.48      0.67 o 
  25   2   4       44.70       38.40      1.07 o 
  26   2   4        5.76        5.80      0.75 o 
  27   2   4       11.23       10.01      0.85 o 
  28   2   4        6.30        6.21      0.87 o 
   1   3   4        8.50        7.04      0.37 o 
   2   3   4       32.62       31.01      1.00 o 
   3   3   4      711.83      746.24      5.44 o 
   4   3   4      183.25      198.62      2.14 o 
   5   3   4       72.70       83.91      1.84 o 
   6   3   4      180.61      173.61      1.99 o 
   7   3   4      540.47      580.17      4.41 o 
   8   3   4       60.66       74.58      0.98 o 
   9   3   4      271.05      254.87      2.40 o 
  10   3   4        0.94        1.08      0.35 o 
  11   3   4      202.44      174.07      2.06 o 
  12   3   4       36.19       33.25      0.86 o 
  13   3   4       46.06       40.83      0.84 o 
  14   3   4      272.46      295.95      2.46 o 
  15   3   4        3.22        3.84      0.45 o 
  16   3   4        4.75        7.67      0.55 o 
  17   3   4        8.48        6.85      0.66 o 
  18   3   4       73.28       62.70      1.31 o 
  19   3   4       37.22       34.26      1.01 o 
  20   3   4        6.56        6.88      0.75 o 
  21   3   4       18.75       21.81      1.09 o 
  22   3   4        2.12        0.50      0.50 o 
  23   3   4       22.56       21.40      1.01 o 
  24   3   4       10.24        8.77      0.75 o 
  25   3   4        4.98        2.83      0.75 o 
  26   3   4        1.03        1.38      0.75 o 
  27   3   4       30.38       31.48      1.26 o 
   0   4   4       18.25       16.54      0.73 o 
   1   4   4       64.88       62.10      0.81 o 
   2   4   4       33.70       31.60      0.58 o 
   3   4   4       72.51       64.90      0.87 o 
   4   4   4        4.00        7.85      0.65 o 
   5   4   4      112.22      117.84      1.97 o 
   6   4   4        3.50        3.13      0.36 o 
   7   4   4       58.74       58.43      1.07 o 
   8   4   4       19.03       17.86      0.67 o 
   9   4   4       49.46       43.59      1.04 o 
  10   4   4       22.24       23.39      0.98 o 
  11   4   4        1.79        5.28      0.93 o 
  12   4   4       29.49       31.26      1.97 o 
  13   4   4      539.60      537.34      4.72 o 
  14   4   4       47.14       48.18      1.02 o 
  15   4   4       27.22       26.22      1.09 o 
  16   4   4        1.73        2.14      0.50 o 
  17   4   4      118.96      103.28      1.76 o 
  18   4   4        1.97        4.22      0.66 o 
  19   4   4        0.40        0.75      0.50 o 
  20   4   4        3.69        7.28      0.75 o 
  21   4   4      166.70      169.60      2.52 o 
  22   4   4        4.99        3.52      0.75 o 
  23   4   4        2.31        2.26      0.75 o 
  24   4   4       25.46       28.86      1.11 o 
  25   4   4       10.77       10.96      1.01 o 
  26   4   4        8.95        8.70      0.85 o 
   1   5   4      375.83      406.70      6.32 o 
   2   5   4       11.98       12.20      0.80 o 
   3   5   4      213.66      211.98      2.20 o 
   4   5   4      162.86      155.71      2.59 o 
   5   5   4      273.93      282.97      2.82 o 
   6   5   4       95.98      105.58      2.09 o 
   7   5   4       13.45       15.96      0.69 o 
   8   5   4       14.41       13.16      0.66 o 
   9   5   4        5.54        1.61      0.45 o 
  10   5   4        8.31        6.84      0.60 o 
  11   5   4       67.73       62.66      1.69 o 
  12   5   4      124.08      113.01      1.57 o 
  13   5   4       12.18       11.54      0.56 o 
  14   5   4        1.10        1.68      0.41 o 
  15   5   4        7.89        2.17      0.51 o 
  16   5   4       23.43       21.09      1.01 o 
  17   5   4       51.93       50.86      1.26 o 
  18   5   4       39.23       43.96      1.26 o 
  19   5   4       85.11       85.94      1.69 o 
  20   5   4        4.50        3.31      0.66 o 
  21   5   4        1.89        2.01      0.75 o 
  22   5   4        5.44        3.99      0.75 o 
  23   5   4       21.22       24.50      1.11 o 
  24   5   4       16.38       19.09      1.05 o 
   0   6   4       27.30       24.97      1.42 o 
   1   6   4       29.29       28.31      1.02 o 
   2   6   4       77.59       80.54      1.89 o 
   3   6   4      109.18      103.17      1.76 o 
   4   6   4      512.04      485.61      5.16 o 
   5   6   4        1.26        2.39      0.75 o 
   6   6   4      262.73      253.36      3.56 o 
   7   6   4        9.47        7.55      0.75 o 
   8   6   4       36.84       34.14      1.31 o 
   9   6   4       31.80       34.82      1.18 o 
  10   6   4       43.56       40.60      1.26 o 
  11   6   4       54.18       56.79      1.20 o 
  12   6   4       62.33       68.61      1.15 o 
  13   6   4       30.41       32.81      1.07 o 
  14   6   4       13.17       14.86      0.70 o 
  15   6   4        0.20        0.11      0.48 o 
  16   6   4       26.08       26.89      0.93 o 
  17   6   4       45.16       42.97      1.31 o 
  18   6   4       18.87       17.54      1.01 o 
  19   6   4        0.36        0.70      0.59 o 
  20   6   4       19.36       19.39      1.05 o 
  21   6   4       42.12       46.31      1.52 o 
   1   7   4       42.28       39.41      1.82 o 
   2   7   4       30.82       31.07      1.05 o 
   3   7   4       50.92       51.54      1.43 o 
   4   7   4       11.51       11.10      0.85 o 
   5   7   4        4.35        4.02      0.75 o 
   6   7   4       23.43       27.13      1.01 o 
   7   7   4       63.10       63.79      1.51 o 
   8   7   4       72.78       74.83      2.32 o 
   9   7   4        5.14        6.96      0.75 o 
  10   7   4      105.45       96.44      1.87 o 
  11   7   4       38.10       40.18      1.07 o 
  12   7   4       20.15       20.38      0.86 o 
  13   7   4        6.35        7.00      0.71 o 
  14   7   4        7.29        7.87      0.71 o 
  15   7   4        4.75        7.50      0.85 o 
  16   7   4       33.91       34.27      1.61 o 
  17   7   4        4.20        5.34      1.21 o 
   0   8   4      106.86      106.28      6.29 o 
   1   8   4        9.60       10.97      1.01 o 
   2   8   4        8.21        9.00      0.92 o 
   3   8   4        7.67        9.17      0.85 o 
   4   8   4       12.36       15.14      1.01 o 
   5   8   4        2.38        3.82      0.96 o 
   6   8   4       24.21       26.11      1.58 o 
   7   8   4        8.62        9.99      0.92 o 
   8   8   4       48.77       56.76      1.51 o 
   9   8   4        1.56        1.06      0.71 o 
  10   8   4       10.18       10.87      0.92 o 
  11   8   4       25.68       27.63      1.18 o 
   2   0   5      913.43      988.35     11.80 o 
   4   0   5       41.62       43.94      1.15 o 
   6   0   5      367.76      372.56      4.25 o 
   8   0   5        4.60        4.94      0.58 o 
  10   0   5       49.64       43.25      1.04 o 
  12   0   5       10.16       16.56      1.06 o 
  14   0   5       30.37       21.86      0.73 o 
  16   0   5        2.83        2.01      0.71 o 
  18   0   5        0.82        5.53      1.07 o 
  20   0   5      144.28      145.34      3.01 o 
  22   0   5       22.72       26.67      1.42 o 
  24   0   5        8.97       16.35      1.42 o 
  26   0   5        2.91        0.70      0.84 o 
   0   1   5      146.34      132.07      2.31 o 
   1   1   5      110.22      111.71      2.14 o 
   2   1   5       33.72       33.92      1.12 o 
   3   1   5      338.61      314.63      2.63 o 
   4   1   5      269.86      232.06      2.05 o 
   5   1   5        4.09        1.88      0.47 o 
   6   1   5        8.08        4.93      0.47 o 
   7   1   5        7.73        9.86      0.43 o 
   8   1   5       85.94       92.87      1.09 o 
   9   1   5       44.05       40.87      0.77 o 
  10   1   5      143.47      147.59      1.75 o 
  11   1   5      143.35      137.23      1.70 o 
  12   1   5      401.96      408.56      6.49 o 
  13   1   5       76.17       83.17      1.24 o 
  14   1   5       37.14       38.80      1.06 o 
  15   1   5       19.07       21.08      0.74 o 
  16   1   5       39.81       37.43      1.33 o 
  17   1   5       15.68       15.10      0.71 o 
  18   1   5      169.88      196.99      2.24 o 
  19   1   5      178.99      183.22      2.15 o 
  20   1   5      110.69       82.84      1.56 o 
  21   1   5      124.23      117.88      1.94 o 
  22   1   5        8.85        7.55      1.02 o 
  23   1   5       14.34       15.33      0.92 o 
  24   1   5       33.31       34.76      1.18 o 
  25   1   5        3.65        5.58      0.75 o 
  26   1   5       40.59       43.35      1.26 o 
  27   1   5        5.81        8.45      0.80 o 
   1   2   5       57.66       67.58      1.05 o 
   2   2   5      412.10      410.20      3.21 o 
   3   2   5       40.60       46.25      1.20 o 
   4   2   5       15.12       16.03      0.56 o 
   5   2   5       46.85       40.17      0.73 o 
   6   2   5       30.75       28.26      0.70 o 
   7   2   5        0.88        0.17      0.41 o 
   8   2   5       56.16       67.00      0.98 o 
   9   2   5       29.69       30.67      0.79 o 
  10   2   5       44.72       44.13      0.93 o 
  11   2   5      279.48      279.06      2.73 o 
  12   2   5       16.99       22.11      0.74 o 
  13   2   5       37.69       33.19      0.90 o 
  14   2   5       30.58       23.47      0.74 o 
  15   2   5       12.56       13.49      0.67 o 
  16   2   5       11.42        8.42      0.60 o 
  17   2   5       22.89       24.38      0.84 o 
  18   2   5      145.98      159.42      1.93 o 
  19   2   5      164.59      157.71      1.99 o 
  20   2   5       34.53       26.13      0.90 o 
  21   2   5        1.50        2.41      0.45 o 
  22   2   5       39.96       30.49      1.01 o 
  23   2   5       34.39       32.72      1.24 o 
  24   2   5       20.20       23.79      1.24 o 
  25   2   5        1.04        0.50      0.87 o 
  26   2   5        1.65        1.34      0.87 o 
   0   3   5        7.67        3.89      0.41 o 
   1   3   5       79.38       72.19      1.09 o 
   2   3   5        4.15        1.61      0.47 o 
   3   3   5       88.89       83.16      1.48 o 
   4   3   5       41.53       37.19      0.82 o 
   5   3   5      335.76      318.48      2.76 o 
   6   3   5       34.99       43.41      0.82 o 
   7   3   5       74.67       75.17      1.94 o 
   8   3   5       39.23       38.57      0.79 o 
   9   3   5       57.65       69.29      1.03 o 
  10   3   5        1.68        0.50      0.41 o 
  11   3   5        9.51        6.43      0.52 o 
  12   3   5       58.03       60.80      1.31 o 
  13   3   5      126.53      123.21      1.87 o 
  14   3   5        0.42        3.10      0.54 o 
  15   3   5       22.43       26.54      1.02 o 
  16   3   5        1.25        1.64      0.50 o 
  17   3   5       21.85       26.99      1.01 o 
  18   3   5       13.78       15.76      1.01 o 
  19   3   5        3.13        2.01      0.50 o 
  20   3   5        7.27        1.56      0.54 o 
  21   3   5        2.30        2.61      0.65 o 
  22   3   5        4.76        1.91      0.65 o 
  23   3   5        6.33        4.73      0.75 o 
  24   3   5        0.81        2.26      0.75 o 
  25   3   5       11.60       11.49      1.01 o 
   1   4   5       20.60       22.91      0.58 o 
   2   4   5       33.06       33.67      0.84 o 
   3   4   5       14.70       15.75      0.65 o 
   4   4   5        0.71        0.59      0.39 o 
   5   4   5        7.81       13.50      0.63 o 
   6   4   5       10.11        9.90      0.60 o 
   7   4   5      203.54      197.56      2.33 o 
   8   4   5       15.95       18.77      0.90 o 
   9   4   5       62.48       65.78      1.29 o 
  10   4   5        3.70        2.48      0.51 o 
  11   4   5       40.01       42.82      1.07 o 
  12   4   5       71.13       76.99      1.56 o 
  13   4   5       62.13       71.38      1.42 o 
  14   4   5       97.71      108.28      3.34 o 
  15   4   5      524.00      485.49      5.95 o 
  16   4   5       12.52       13.93      1.77 o 
  17   4   5      148.91      140.85      2.26 o 
  18   4   5        0.56        2.07      0.66 o 
  19   4   5       28.47       34.21      1.18 o 
  20   4   5       11.46       14.91      1.01 o 
  21   4   5        2.69        4.17      0.75 o 
  22   4   5        1.23        1.51      0.94 o 
  23   4   5       28.21       31.08      1.20 o 
  24   4   5        6.61        8.05      2.01 o 
   0   5   5       11.75       11.76      1.21 o 
   1   5   5       51.94       54.67      1.31 o 
   2   5   5        1.87        1.56      0.59 o 
   3   5   5       29.53       30.26      1.52 o 
   4   5   5        0.86        2.52      0.75 o 
   5   5   5      209.33      202.48      2.77 o 
   6   5   5      138.17      133.86      2.07 o 
   7   5   5       60.64       68.68      2.04 o 
   8   5   5       24.82       24.30      1.02 o 
   9   5   5       39.99       42.93      1.07 o 
  10   5   5        1.76       -0.48      0.48 o 
  11   5   5       25.68       18.79      0.84 o 
  12   5   5        5.04        6.40      0.60 o 
  13   5   5        3.28        5.79      0.60 o 
  14   5   5       43.18       37.76      1.07 o 
  15   5   5       10.93        8.48      0.80 o 
  16   5   5       35.69       35.80      1.18 o 
  17   5   5       14.30       18.61      1.01 o 
  18   5   5        0.70        1.26      0.59 o 
  19   5   5        5.81        9.32      1.02 o 
  20   5   5        0.39       -0.18      0.92 o 
  21   5   5       18.40       21.64      1.11 o 
   1   6   5      100.45       96.29      1.81 o 
   2   6   5      151.80      144.46      2.26 o 
   3   6   5        5.99        4.22      0.75 o 
   4   6   5       53.05       57.47      1.51 o 
   5   6   5        1.92        1.64      0.75 o 
   6   6   5       33.32       31.87      1.26 o 
   7   6   5       23.36       22.55      1.36 o 
   8   6   5        3.45        5.90      0.80 o 
   9   6   5       19.86       22.57      1.01 o 
  10   6   5       66.82       72.14      2.18 o 
  11   6   5       27.50       25.04      1.01 o 
  12   6   5       24.46       20.28      1.67 o 
  13   6   5       10.39       10.72      0.92 o 
  14   6   5       12.05        9.76      0.92 o 
  15   6   5       14.12       12.11      1.01 o 
  16   6   5       19.02       21.38      1.33 o 
  17   6   5        0.23        0.89      0.66 o 
  18   6   5        0.31        1.06      0.66 o 
   0   7   5      132.86      135.97      3.37 o 
   1   7   5       11.13       14.03      1.01 o 
   2   7   5       19.69       17.96      1.01 o 
   3   7   5       11.38       11.28      1.09 o 
   4   7   5        3.84        3.99      0.75 o 
   5   7   5        1.04        1.38      0.80 o 
   6   7   5       58.37       62.05      1.62 o 
   7   7   5       22.63       19.57      1.18 o 
   8   7   5       56.86       50.95      2.03 o 
   9   7   5       32.49       34.57      1.18 o 
  10   7   5        1.88        1.01      0.75 o 
  11   7   5        0.67        2.01      0.75 o 
  12   7   5        6.17        8.20      1.02 o 
  13   7   5       19.08       20.92      1.18 o 
  14   7   5        8.38        9.00      0.92 o 
   1   8   5        6.22        3.83      0.80 o 
   2   8   5       33.62       32.92      1.73 o 
   3   8   5        2.86        3.70      0.87 o 
   4   8   5        0.45        0.88      0.75 o 
   5   8   5       15.21       13.36      1.01 o 
   0   0   6     3031.22     3064.43     50.31 o 
   2   0   6      326.45      340.20      4.05 o 
   4   0   6       22.90       13.10      1.42 o 
   6   0   6       37.47       36.21      1.06 o 
   8   0   6      147.72      117.36      2.93 o 
  10   0   6       24.11       22.88      1.04 o 
  12   0   6       19.26       10.09      1.07 o 
  14   0   6        5.51        4.53      0.84 o 
  16   0   6       22.47       20.95      1.42 o 
  18   0   6       18.03       28.76      1.51 o 
  20   0   6        3.96        2.52      1.07 o 
  22   0   6       43.38       42.79      1.78 o 
  24   0   6        0.98        0.00      1.07 o 
   1   1   6      142.62      140.41      1.53 o 
   2   1   6        4.55        4.85      0.46 o 
   3   1   6        1.69        1.84      0.47 o 
   4   1   6       16.89       19.25      0.86 o 
   5   1   6       26.07       25.26      0.79 o 
   6   1   6       66.90       68.26      1.16 o 
   7   1   6        2.09        3.44      0.45 o 
   8   1   6       27.26       29.71      0.84 o 
   9   1   6        4.43        6.67      0.60 o 
  10   1   6      163.47      159.45      1.93 o 
  11   1   6        2.35        2.08      0.51 o 
  12   1   6       24.93       29.21      0.86 o 
  13   1   6        5.64        7.30      0.60 o 
  14   1   6       45.02       40.89      1.12 o 
  15   1   6       14.69       15.26      0.85 o 
  16   1   6       54.55       52.42      1.26 o 
  17   1   6        1.02        1.28      0.54 o 
  18   1   6        6.89        6.25      0.75 o 
  19   1   6        3.43        3.02      0.75 o 
  20   1   6       45.30       34.89      1.26 o 
  21   1   6        2.39        0.75      0.75 o 
  22   1   6       63.70       68.63      1.51 o 
  23   1   6        6.20        5.56      0.75 o 
  24   1   6       15.25       20.45      1.33 o 
   0   2   6       36.18       34.72      1.24 o 
   1   2   6       26.82       20.80      0.70 o 
   2   2   6      157.88      139.72      1.57 o 
   3   2   6        5.02        1.45      0.46 o 
   4   2   6       78.07       84.43      1.27 o 
   5   2   6        7.10        4.29      0.46 o 
   6   2   6       81.06       89.02      1.24 o 
   7   2   6        8.92        5.88      0.48 o 
   8   2   6       70.87       68.78      1.20 o 
   9   2   6      118.45      107.53      1.52 o 
  10   2   6        4.98        1.72      0.48 o 
  11   2   6        4.26        2.95      0.48 o 
  12   2   6        5.36        4.80      0.58 o 
  13   2   6       42.20       38.64      0.93 o 
  14   2   6        6.58        7.87      0.67 o 
  15   2   6        3.42        5.34      0.84 o 
  16   2   6       93.70      100.48      1.52 o 
  17   2   6      135.43      138.85      2.25 o 
  18   2   6       14.44        7.69      0.80 o 
  19   2   6       27.42       22.76      1.16 o 
  20   2   6        3.38        4.36      0.87 o 
  21   2   6        6.79        6.46      0.94 o 
  22   2   6        8.41       10.92      1.22 o 
  23   2   6        6.04        5.44      0.87 o 
  24   2   6        0.20        0.17      0.87 o 
   1   3   6        0.23        0.85      0.36 o 
   2   3   6       32.14       34.95      0.73 o 
   3   3   6      145.51      155.42      1.72 o 
   4   3   6       13.02       10.15      0.52 o 
   5   3   6       20.34       31.84      1.11 o 
   6   3   6      108.86      111.35      1.42 o 
   7   3   6      174.48      170.21      2.06 o 
   8   3   6       32.54       30.63      0.93 o 
   9   3   6       43.62       43.81      1.26 o 
  10   3   6        0.64        1.65      0.48 o 
  11   3   6       41.13       46.57      1.18 o 
  12   3   6       63.98       71.73      1.51 o 
  13   3   6       33.87       33.94      1.30 o 
  14   3   6       66.62       63.72      1.57 o 
  15   3   6        9.04        9.22      0.75 o 
  16   3   6        0.42        2.58      0.94 o 
  17   3   6        1.06        2.01      0.66 o 
  18   3   6        3.01        2.40      0.66 o 
  19   3   6        0.19        0.80      0.59 o 
  20   3   6        0.50        0.37      0.54 o 
  21   3   6        1.41        1.51      0.75 o 
  22   3   6        6.23        6.92      0.94 o 
   0   4   6       47.32       50.82      1.78 o 
   1   4   6       32.96       25.45      1.11 o 
   2   4   6        1.75        0.75      0.38 o 
   3   4   6        6.16        5.35      0.60 o 
   4   4   6        1.65        1.64      0.55 o 
   5   4   6       24.40       24.73      0.84 o 
   6   4   6        1.79        2.71      0.67 o 
   7   4   6       22.62       17.83      0.84 o 
   8   4   6       27.79       25.78      1.15 o 
   9   4   6       38.92       31.03      0.97 o 
  10   4   6        0.52        0.13      0.55 o 
  11   4   6        6.16        6.95      0.67 o 
  12   4   6       15.91       17.76      1.00 o 
  13   4   6      107.65      102.47      1.94 o 
  14   4   6        5.04        5.46      0.75 o 
  15   4   6       17.56       19.32      1.05 o 
  16   4   6        4.47        7.75      0.80 o 
  17   4   6       39.30       47.96      1.37 o 
  18   4   6        1.41        2.77      0.80 o 
  19   4   6        0.64        2.89      0.75 o 
  20   4   6        1.05        2.14      0.75 o 
  21   4   6       48.63       44.70      1.63 o 
   1   5   6       91.04       90.69      1.76 o 
   2   5   6        1.42        2.89      0.75 o 
   3   5   6       71.59       76.85      1.76 o 
   4   5   6       80.05       87.04      2.32 o 
   5   5   6      124.05      127.85      2.19 o 
   6   5   6       20.34       20.36      1.05 o 
   7   5   6        0.84        1.26      0.75 o 
   8   5   6        4.58        4.05      0.75 o 
   9   5   6        0.52        0.35      0.59 o 
  10   5   6        4.25        2.89      0.75 o 
  11   5   6       19.93       23.29      1.01 o 
  12   5   6       16.52       14.62      0.84 o 
  13   5   6        8.87        7.12      0.67 o 
  14   5   6       10.16       12.92      0.92 o 
  15   5   6        2.44        1.06      0.80 o 
  16   5   6       10.07       11.20      0.92 o 
  17   5   6       35.53       37.03      1.31 o 
  18   5   6       15.28       15.92      1.01 o 
   0   6   6        3.77        4.02      1.07 o 
   1   6   6       12.57       14.73      1.02 o 
   2   6   6       21.00       18.20      1.11 o 
   3   6   6       25.21       26.04      1.18 o 
   4   6   6      160.80      154.82      2.52 o 
   5   6   6        0.19        3.68      1.09 o 
   6   6   6      138.66      127.69      2.26 o 
   7   6   6        8.52        5.35      0.80 o 
   8   6   6        3.94        2.39      0.75 o 
   9   6   6       11.78       14.48      1.01 o 
  10   6   6       18.78       20.38      1.18 o 
  11   6   6        8.85       13.11      1.01 o 
  12   6   6       13.53       13.05      1.05 o 
  13   6   6        3.98        2.26      0.75 o 
  14   6   6        3.65        1.89      0.75 o 
   1   7   6       13.55       10.18      1.05 o 
   2   7   6       12.81       16.97      1.11 o 
   3   7   6       11.45       10.25      1.01 o 
   4   7   6        4.57        6.99      1.01 o 
   5   7   6        6.79        5.50      0.80 o 
   6   7   6        3.21        4.57      0.80 o 
   7   7   6       22.99       25.06      1.26 o 
   8   7   6       24.35       23.56      1.18 o 
   2   0   7      173.41      176.36      3.20 o 
   4   0   7        2.50        6.75      0.73 o 
   6   0   7       94.71       88.04      2.13 o 
   8   0   7        1.11        2.52      0.84 o 
  10   0   7        6.33        9.59      1.07 o 
  12   0   7        1.31        1.26      0.75 o 
  14   0   7        3.65        6.08      1.07 o 
  16   0   7        0.40        4.55      1.07 o 
  18   0   7        3.60        5.72      1.07 o 
  20   0   7       31.57       33.05      1.78 o 
   0   1   7       27.75       23.99      1.16 o 
   1   1   7       26.71       30.13      0.82 o 
   2   1   7       23.76       23.57      0.86 o 
   3   1   7       56.12       49.37      1.07 o 
   4   1   7       51.59       53.68      1.12 o 
   5   1   7        0.70        0.86      0.48 o 
   6   1   7        2.93        4.88      0.55 o 
   7   1   7        4.14        4.96      0.60 o 
   8   1   7        6.03        8.01      0.60 o 
   9   1   7        5.27        5.99      0.60 o 
  10   1   7       42.52       50.08      1.26 o 
  11   1   7       24.92       25.55      1.35 o 
  12   1   7       95.36       84.11      2.32 o 
  13   1   7       14.82       14.35      1.01 o 
  14   1   7        3.58        5.56      0.75 o 
  15   1   7        2.46        3.35      0.66 o 
  16   1   7        6.05        5.64      0.75 o 
  17   1   7       10.87       13.61      1.01 o 
  18   1   7       38.31       31.23      2.32 o 
  19   1   7       57.10       53.34      1.51 o 
  20   1   7       40.75       59.06      1.74 o 
  21   1   7       46.83       48.73      2.36 o 
   1   2   7       10.99       15.49      0.70 o 
   2   2   7       59.89       60.12      1.08 o 
   3   2   7        6.55        7.10      0.62 o 
   4   2   7        2.40        4.85      0.52 o 
   5   2   7       11.24       10.10      0.62 o 
   6   2   7        8.40        9.62      0.67 o 
   7   2   7        0.85        1.15      0.48 o 
   8   2   7       22.81       19.26      0.79 o 
   9   2   7        9.21       11.64      0.91 o 
  10   2   7       12.29       16.46      0.74 o 
  11   2   7       60.47       55.58      1.79 o 
  12   2   7        3.74        4.96      0.75 o 
  13   2   7       12.31       11.92      0.80 o 
  14   2   7        8.44       14.12      1.43 o 
  15   2   7        2.47        4.56      0.87 o 
  16   2   7        4.46       11.27      1.16 o 
  17   2   7        9.37       10.34      1.04 o 
  18   2   7       26.60       20.72      1.24 o 
  19   2   7       40.88       39.65      1.45 o 
  20   2   7       20.56       17.48      1.24 o 
   0   3   7        0.92        1.57      0.64 o 
   1   3   7       23.87       27.31      0.73 o 
   2   3   7        2.31        3.27      0.52 o 
   3   3   7       11.06       12.03      0.74 o 
   4   3   7        2.53        3.97      0.76 o 
   5   3   7       58.78       56.63      1.24 o 
   6   3   7        3.03        3.38      0.60 o 
   7   3   7       17.08       18.01      0.84 o 
   8   3   7       10.13       10.06      0.71 o 
   9   3   7       11.84       16.46      1.23 o 
  10   3   7        2.03        1.46      0.59 o 
  11   3   7        0.79        2.52      0.66 o 
  12   3   7        9.47        6.24      0.80 o 
  13   3   7       30.53       36.01      1.26 o 
  14   3   7        0.00        1.84      0.66 o 
  15   3   7        6.96        7.12      0.80 o 
  16   3   7        0.78        1.96      0.66 o 
  17   3   7        2.38        2.85      0.87 o 
  18   3   7        2.06        1.17      0.87 o 
  19   3   7        3.59        4.30      0.94 o 
   1   4   7        1.74        2.64      0.75 o 
   2   4   7        7.01        6.72      0.80 o 
   3   4   7        1.73        2.26      0.75 o 
   4   4   7        0.42       -0.22      0.66 o 
   5   4   7        1.94        3.87      0.75 o 
   6   4   7        2.05        2.64      0.75 o 
   7   4   7       56.33       52.92      1.43 o 
   8   4   7        3.62        2.97      0.60 o 
   9   4   7       15.75       13.72      0.84 o 
  10   4   7        2.34        3.73      0.63 o 
  11   4   7        3.98        4.62      0.80 o 
  12   4   7       18.79       20.56      1.05 o 
  13   4   7       16.67       19.95      1.11 o 
  14   4   7       30.48       29.46      1.26 o 
  15   4   7      141.49      139.86      2.32 o 
  16   4   7        7.90       13.34      1.01 o 
   0   5   7        4.48        4.02      1.76 o 
   1   5   7       18.27       22.99      1.26 o 
   2   5   7        0.65        0.50      0.75 o 
   3   5   7        8.94       12.28      1.01 o 
   4   5   7        3.32        5.14      0.80 o 
   5   5   7       35.51       37.54      2.11 o 
   6   5   7       41.83       35.78      1.31 o 
   7   5   7       15.26       17.97      1.05 o 
   8   5   7       12.39       14.57      1.05 o 
   9   5   7        6.27        7.26      0.85 o 
  10   5   7        0.23       -0.13      0.75 o 
  11   5   7        6.57        4.93      0.80 o 
  12   5   7        1.38        1.01      0.75 o 
  13   5   7        0.57       -0.73      0.73 o 
   1   6   7       28.29       27.99      1.26 o 
   2   6   7       38.97       40.17      1.51 o 
   3   6   7        4.59        6.26      0.92 o 
   4   6   7       13.09       13.23      1.11 o 
   5   6   7        1.31        0.75      0.75 o 
   6   6   7        7.99       11.17      1.01 o 
   7   6   7        8.72        8.62      0.92 o 
   0   0   8      415.20      385.88      8.55 o 
   2   0   8      138.26      128.64      3.01 o 
   4   0   8        2.68        3.77      1.07 o 
   6   0   8        3.11        4.63      1.07 o 
   8   0   8       44.55       46.81      1.78 o 
  10   0   8        9.24        7.68      1.07 o 
  12   0   8        3.76        1.51      1.07 o 
  14   0   8       10.28       12.26      1.51 o 
  16   0   8        0.23        0.75      2.26 o 
   1   1   8       45.81       49.40      1.26 o 
   2   1   8        6.81        9.96      0.71 o 
   3   1   8        0.44        1.51      0.48 o 
   4   1   8        1.00        1.51      0.51 o 
   5   1   8        3.92        2.74      0.66 o 
   6   1   8        0.80        1.41      0.59 o 
   7   1   8        0.12        0.37      0.54 o 
   8   1   8        5.59        8.11      0.80 o 
   9   1   8        4.80        4.34      0.75 o 
  10   1   8       18.66       14.07      1.01 o 
  11   1   8        3.45        3.81      0.75 o 
  12   1   8        0.56        1.23      0.66 o 
  13   1   8        6.00        5.77      0.80 o 
  14   1   8        8.94        8.63      0.92 o 
  15   1   8        1.74        1.68      0.87 o 
  16   1   8        5.96        5.14      0.94 o 
   0   2   8        6.11        2.70      0.64 o 
   1   2   8        0.49        0.82      0.46 o 
   2   2   8       10.14        9.99      0.62 o 
   3   2   8        0.94        2.45      0.70 o 
   4   2   8       13.37       15.05      1.15 o 
   5   2   8        1.32        1.94      0.51 o 
   6   2   8       12.03       14.44      0.99 o 
   7   2   8        1.77        3.77      0.75 o 
   8   2   8       31.68       35.97      1.45 o 
   9   2   8       14.56       16.17      1.16 o 
  10   2   8        0.91        2.52      0.94 o 
  11   2   8        0.51        1.84      0.87 o 
  12   2   8        1.99        2.85      0.87 o 
  13   2   8        7.95        9.27      1.04 o 
  14   2   8        7.02       12.18      1.40 o 
  15   2   8        2.07        2.97      0.94 o 
   1   3   8        0.42        0.38      0.75 o 
   2   3   8        2.27        1.51      0.75 o 
   3   3   8       28.40       31.99      1.26 o 
   4   3   8       13.38       14.35      0.84 o 
   5   3   8        2.16        3.65      0.67 o 
   6   3   8       15.80       15.75      0.93 o 
   7   3   8       28.36       30.00      1.23 o 
   8   3   8       10.62        8.19      0.80 o 
   9   3   8        8.20        9.49      0.85 o 
  10   3   8        3.86        5.30      0.80 o 
  11   3   8       11.45       14.45      1.16 o 
  12   3   8        9.43       10.14      1.21 o 
  13   3   8        6.21        7.25      1.35 o 
   0   4   8        5.70        6.60      2.01 o 
   1   4   8        0.74        0.50      0.75 o 
   2   4   8        3.23        3.02      0.87 o 
   3   4   8        0.73        1.26      0.75 o 
   4   4   8        0.19        1.76      0.75 o 
   5   4   8        5.81        6.39      0.80 o 
   6   4   8        1.62        2.25      0.80 o 
   7   4   8        1.18        1.24      0.80 o 
   8   4   8        1.19        0.13      0.75 o 
   9   4   8        5.51        5.39      1.04 o 
  10   4   8        0.64       -0.34      1.50 o 
   1   5   8       15.33       18.15      2.26 o 
   2   0   9       20.89       24.37      2.01 o 
   4   0   9        1.29        5.47      2.01 o 
   6   0   9       21.62       22.32      2.01 o 
   8   0   9        2.66        3.52      1.07 o 
   0   1   9        4.46        5.80      1.07 o 
   1   1   9        5.52        8.05      0.80 o 
   2   1   9       12.98       14.13      1.01 o 
   3   1   9       10.45       10.81      1.01 o 
   4   1   9        9.93       12.04      0.92 o 
   5   1   9        0.08        0.67      0.66 o 
   6   1   9        1.12        2.01      0.75 o 
   7   1   9        1.97        3.32      0.75 o 
   8   1   9        0.91        1.89      0.94 o 
   1   2   9        0.81        1.57      0.66 o 
   2   2   9        3.40        4.53      0.87 o 
   3   2   9        1.38        3.23      0.73 o 
   4   2   9        0.01        1.84      0.87 o 
   5   2   9        2.02        1.17      0.87 o 
                                                 
